# Supplementary material for: (Z)-3α-(1,3-Dioxoisoindolin-2-yl)-17(20)-pregnene
Source: Acta Crystallogr Sect E Struct Rep Online. 2011 Jul 16;67(Pt 8):o2065. doi: 10.1107/S1600536811027632 (PMC3213511; doi:10.1107/S1600536811027632)
Supplement: Supplementary file 1 [file e-67-o2065-sup1.cif]

##############################################################################
#                                                                            #
# This CIF contains the data in a paper accepted for publication in          #
# Acta Crystallographica Section E. It conforms to the requirements of       #
# Notes for Authors for Acta Crystallographica Section E, and has been       #
# peer reviewed under the auspices of the IUCr Commission on Journals.       #
#                                                                            #
# Full details of the Crystallographic Information File format               #
# are given in the paper "The Crystallographic Information File (CIF):       #
# a New Standard Archive File for Crystallography" by S. R. Hall, F. H.      #
# Allen and I. D. Brown [Acta Cryst. (1991), A47, 655-685].                  #
#                                                                            #
# The current version of the core CIF dictionary is obtainable from          #
# ftp://ftp.iucr.org/pub/cif_core.dic.                                       #
#                                                                            #
# Software is freely available for graphical display of the structure(s)     #
# in this CIF. For information consult the CIF software page                 #
# http://www.iucr.org/resources/cif/software.                                #
#                                                                            #
# This file may be used for bona fide research purposes within the           #
# scientific community so long as proper attribution is given to the journal # 
# article from which it was obtained.                                        #
#                                                                            #
##############################################################################
data_I
_audit_creation_method     SHELXL-97
_chemical_name_systematic
;
(<i>Z</i>)-3\a-(1,3-Dioxoisoindolin-2-yl)-17(20)-pregnene
;
_chemical_name_common     ?
_chemical_formula_moiety     'C29 H37 N O2'
_chemical_formula_sum     'C29 H37 N O2'
_chemical_formula_iupac     'C29 H37 N O2'
_chemical_formula_weight     431.60
_chemical_melting_point     ?
_symmetry_cell_setting     monoclinic
_symmetry_space_group_name_H-M     'P 21'
_symmetry_space_group_name_Hall     'P 2yb'
loop_
    _symmetry_equiv_pos_as_xyz
    'x, y, z'
    '-x, y+1/2, -z'
_cell_length_a     7.5895(10)
_cell_length_b     31.355(3)
_cell_length_c     9.8912(12)
_cell_angle_alpha     90.00
_cell_angle_beta     93.056(6)
_cell_angle_gamma     90.00
_cell_volume     2350.4(5)
_cell_formula_units_Z     4
_cell_measurement_reflns_used     7024
_cell_measurement_theta_min     1.9
_cell_measurement_theta_max     28.4
_cell_measurement_temperature     113(2)
_exptl_crystal_description     Prism
_exptl_crystal_colour     Colorless
_exptl_crystal_size_max     0.22
_exptl_crystal_size_mid     0.20
_exptl_crystal_size_min     0.12
_exptl_crystal_density_diffrn     1.220
_exptl_crystal_density_meas     ?
_exptl_crystal_density_method     'not measured'
_exptl_crystal_F_000     936
_exptl_absorpt_coefficient_mu     0.075
_exptl_absorpt_correction_type     multi-scan
_exptl_absorpt_process_details     '(CrystalClear; Rigaku/MSC, 2005)'
_exptl_absorpt_correction_T_min     0.9837
_exptl_absorpt_correction_T_max     0.9910
_exptl_special_details     ?
_diffrn_ambient_temperature     113(2)
_diffrn_radiation_type     MoK\a
_diffrn_radiation_wavelength     0.71073
_diffrn_radiation_source     'rotating anode'
_diffrn_radiation_monochromator     multilayer
_diffrn_measurement_device_type     'Rigaku Saturn724 CCD'
_diffrn_measurement_method     '\w and \f'
_diffrn_detector_area_resol_mean     14.22
_diffrn_reflns_number     17383
_diffrn_reflns_av_R_equivalents     0.0515
_diffrn_reflns_av_sigmaI/netI     0.0519
_diffrn_reflns_theta_min     2.06
_diffrn_reflns_theta_max     27.88
_diffrn_reflns_theta_full     27.88
_diffrn_measured_fraction_theta_max     0.993
_diffrn_measured_fraction_theta_full     0.993
_diffrn_reflns_limit_h_min     -9
_diffrn_reflns_limit_h_max     9
_diffrn_reflns_limit_k_min     -41
_diffrn_reflns_limit_k_max     35
_diffrn_reflns_limit_l_min     -12
_diffrn_reflns_limit_l_max     13
_diffrn_standards_number     0
_diffrn_standards_interval_count     0
_diffrn_standards_interval_time     0
_diffrn_standards_decay_%     0
_refine_special_details
;
Refinement of <i>F</i>^2^ against ALL reflections. The weighted <i>R</i>-factor
<i>wR</i> and goodness of fit <i>S</i> are based on <i>F</i>^2^, conventional
<i>R</i>-factors <i>R</i> are based on <i>F</i>, with <i>F</i> set to zero for
negative <i>F</i>^2^. The threshold expression of <i>F</i>^2^ >
\s(<i>F</i>^2^) is used only for calculating <i>R</i>-factors(gt) <i>etc</i>.
and is not relevant to the choice of reflections for refinement.
<i>R</i>-factors based on <i>F</i>^2^ are statistically about twice as large
as those based on <i>F</i>, and <i>R</i>- factors based on ALL data will be
even larger.
;
_reflns_number_total     5642
_reflns_number_gt     5296
_reflns_threshold_expression     I>2\s(I)
_refine_ls_structure_factor_coef     Fsqd
_refine_ls_matrix_type     full
_refine_ls_R_factor_all     0.0435
_refine_ls_R_factor_gt     0.0388
_refine_ls_wR_factor_gt     0.0914
_refine_ls_wR_factor_ref     0.0956
_refine_ls_goodness_of_fit_ref     1.041
_refine_ls_restrained_S_all     1.041
_refine_ls_number_reflns     5642
_refine_ls_number_parameters     583
_refine_ls_number_restraints     1
_refine_ls_hydrogen_treatment     constr
_refine_ls_weighting_scheme     calc
_refine_ls_weighting_details
         'calc w=1/[\s^2^(Fo^2^)+(0.0522P)^2^+0.1053P] where P=(Fo^2^+2Fc^2^)/3'
_atom_sites_solution_hydrogens     geom
_atom_sites_solution_primary     direct
_atom_sites_solution_secondary     difmap
_refine_ls_shift/su_max     0.000
_refine_ls_shift/su_mean     0.000
_refine_diff_density_max     0.261
_refine_diff_density_min     -0.274
_refine_ls_extinction_method     none
_refine_ls_extinction_coef     ?
_refine_ls_abs_structure_details     'None, 3600 Friedel Pairs merged'
_refine_ls_abs_structure_Flack     ?
loop_
    _atom_type_symbol
    _atom_type_description
    _atom_type_scat_dispersion_real
    _atom_type_scat_dispersion_imag
    _atom_type_scat_source
    'C' 'C' 0.0033 0.0000
                         'International Tables Vol C Tables 4.2.6.8 and 6.1.1.4'
    'H' 'H' 0.0000 0.0000
                         'International Tables Vol C Tables 4.2.6.8 and 6.1.1.4'
    'N' 'N' 0.0061 0.0000
                         'International Tables Vol C Tables 4.2.6.8 and 6.1.1.4'
    'O' 'O' 0.0106 0.0000
                         'International Tables Vol C Tables 4.2.6.8 and 6.1.1.4'
_computing_data_collection     'CrystalClear (Rigaku/MSC, 2005)'
_computing_cell_refinement     'CrystalClear (Rigaku/MSC, 2005)'
_computing_data_reduction     'CrystalClear (Rigaku/MSC, 2005)'
_computing_structure_solution     '<i>SHELXS97</i> (Sheldrick, 2008)'
_computing_structure_refinement     '<i>SHELXL97</i> (Sheldrick, 2008)'
_computing_molecular_graphics     '<i>SHELXTL</i> (Sheldrick, 2008)'
_computing_publication_material     'CrystalStructure (Rigaku/MSC, 2005)'
loop_
    _atom_site_type_symbol
    _atom_site_label
    _atom_site_fract_x
    _atom_site_fract_y
    _atom_site_fract_z
    _atom_site_U_iso_or_equiv
    _atom_site_adp_type
    _atom_site_calc_flag
    _atom_site_refinement_flags
    _atom_site_occupancy
    _atom_site_symmetry_multiplicity
    _atom_site_disorder_assembly
    _atom_site_disorder_group
    O O1 0.0919(2) 0.42410(5) 0.94269(15) 0.0332(4) Uani d . 1 1 . .
    O O2 -0.0642(2) 0.30027(5) 1.15244(15) 0.0323(4) Uani d . 1 1 . .
    O O3 0.6594(2) 0.33129(5) 0.49697(15) 0.0363(4) Uani d . 1 1 . .
    O O4 0.4062(2) 0.30622(5) 0.07334(14) 0.0282(3) Uani d . 1 1 . .
    N N1 -0.0051(2) 0.35800(5) 1.01138(16) 0.0212(3) Uani d . 1 1 . .
    N N2 0.5259(2) 0.30729(5) 0.29473(16) 0.0209(3) Uani d . 1 1 . .
    C C1 -0.2120(3) 0.27009(6) 0.8787(2) 0.0226(4) Uani d . 1 1 . .
    H H1A -0.3231 0.2561 0.8459 0.027 Uiso calc R 1 1 . .
    H H1B -0.1964 0.2647 0.9772 0.027 Uiso calc R 1 1 . .
    C C2 -0.2298(3) 0.31824(7) 0.8555(2) 0.0245(4) Uani d . 1 1 . .
    H H2A -0.3138 0.3296 0.9197 0.029 Uiso calc R 1 1 . .
    H H2B -0.2824 0.3229 0.7629 0.029 Uiso calc R 1 1 . .
    C C3 -0.0590(3) 0.34439(6) 0.87136(19) 0.0224(4) Uani d . 1 1 . .
    H H3 -0.0820 0.3712 0.8188 0.027 Uiso calc R 1 1 . .
    C C4 0.0929(3) 0.32200(6) 0.80395(19) 0.0222(4) Uani d . 1 1 . .
    H H4A 0.0725 0.3237 0.7044 0.027 Uiso calc R 1 1 . .
    H H4B 0.2045 0.3371 0.8286 0.027 Uiso calc R 1 1 . .
    C C5 0.1118(3) 0.27542(6) 0.84529(18) 0.0194(4) Uani d . 1 1 . .
    H H5 0.1287 0.2749 0.9462 0.023 Uiso calc R 1 1 . .
    C C6 0.2767(3) 0.25537(7) 0.78951(19) 0.0218(4) Uani d . 1 1 . .
    H H6A 0.2656 0.2555 0.6893 0.026 Uiso calc R 1 1 . .
    H H6B 0.3814 0.2726 0.8183 0.026 Uiso calc R 1 1 . .
    C C7 0.3024(2) 0.20970(6) 0.83963(19) 0.0209(4) Uani d . 1 1 . .
    H H7A 0.3314 0.2101 0.9384 0.025 Uiso calc R 1 1 . .
    H H7B 0.4033 0.1968 0.7951 0.025 Uiso calc R 1 1 . .
    C C8 0.1381(2) 0.18215(6) 0.81060(19) 0.0188(4) Uani d . 1 1 . .
    H H8 0.1181 0.1790 0.7103 0.023 Uiso calc R 1 1 . .
    C C9 -0.0256(2) 0.20368(6) 0.86728(18) 0.0181(4) Uani d . 1 1 . .
    H H9 0.0025 0.2076 0.9664 0.022 Uiso calc R 1 1 . .
    C C10 -0.0571(3) 0.24924(6) 0.80799(18) 0.0193(4) Uani d . 1 1 . .
    C C11 -0.1900(3) 0.17485(7) 0.8555(2) 0.0233(4) Uani d . 1 1 . .
    H H11A -0.2851 0.1884 0.9052 0.028 Uiso calc R 1 1 . .
    H H11B -0.2312 0.1730 0.7591 0.028 Uiso calc R 1 1 . .
    C C12 -0.1595(3) 0.12943(7) 0.9107(2) 0.0224(4) Uani d . 1 1 . .
    H H12A -0.1375 0.1306 1.0102 0.027 Uiso calc R 1 1 . .
    H H12B -0.2667 0.1120 0.8909 0.027 Uiso calc R 1 1 . .
    C C13 -0.0016(3) 0.10837(6) 0.84645(19) 0.0200(4) Uani d . 1 1 . .
    C C14 0.1594(2) 0.13797(6) 0.87296(18) 0.0192(4) Uani d . 1 1 . .
    H H14 0.1701 0.1425 0.9732 0.023 Uiso calc R 1 1 . .
    C C15 0.3180(3) 0.11070(7) 0.8388(2) 0.0252(4) Uani d . 1 1 . .
    H H15A 0.4285 0.1218 0.8837 0.030 Uiso calc R 1 1 . .
    H H15B 0.3313 0.1095 0.7399 0.030 Uiso calc R 1 1 . .
    C C16 0.2700(3) 0.06657(7) 0.8955(2) 0.0263(4) Uani d . 1 1 . .
    H H16A 0.3051 0.0436 0.8336 0.032 Uiso calc R 1 1 . .
    H H16B 0.3308 0.0619 0.9853 0.032 Uiso calc R 1 1 . .
    C C17 0.0697(3) 0.06678(7) 0.90705(19) 0.0237(4) Uani d . 1 1 . .
    C C18 -0.0176(3) 0.03466(7) 0.9622(2) 0.0291(5) Uani d . 1 1 . .
    H H18 0.0521 0.0113 0.9946 0.035 Uiso calc R 1 1 . .
    C C19 -0.2132(3) 0.03103(8) 0.9792(3) 0.0352(5) Uani d . 1 1 . .
    H H19A -0.2483 0.0516 1.0474 0.053 Uiso calc R 1 1 . .
    H H19B -0.2412 0.0021 1.0085 0.053 Uiso calc R 1 1 . .
    H H19C -0.2772 0.0371 0.8927 0.053 Uiso calc R 1 1 . .
    C C20 -0.0439(3) 0.10017(7) 0.6943(2) 0.0266(4) Uani d . 1 1 . .
    H H20A 0.0583 0.0869 0.6546 0.040 Uiso calc R 1 1 . .
    H H20B -0.0710 0.1273 0.6486 0.040 Uiso calc R 1 1 . .
    H H20C -0.1459 0.0811 0.6832 0.040 Uiso calc R 1 1 . .
    C C21 -0.0997(3) 0.24812(7) 0.65418(19) 0.0241(4) Uani d . 1 1 . .
    H H21A -0.1986 0.2286 0.6341 0.036 Uiso calc R 1 1 . .
    H H21B 0.0040 0.2382 0.6083 0.036 Uiso calc R 1 1 . .
    H H21C -0.1316 0.2768 0.6222 0.036 Uiso calc R 1 1 . .
    C C22 0.0686(3) 0.39855(7) 1.0316(2) 0.0234(4) Uani d . 1 1 . .
    C C23 -0.0088(3) 0.33577(7) 1.13435(19) 0.0225(4) Uani d . 1 1 . .
    C C24 0.0676(3) 0.36517(7) 1.24055(19) 0.0228(4) Uani d . 1 1 . .
    C C25 0.1115(3) 0.40315(7) 1.1793(2) 0.0246(4) Uani d . 1 1 . .
    C C26 0.1802(3) 0.43709(7) 1.2540(2) 0.0327(5) Uani d . 1 1 . .
    H H26 0.2100 0.4632 1.2120 0.039 Uiso calc R 1 1 . .
    C C27 0.2040(4) 0.43139(8) 1.3936(2) 0.0387(6) Uani d . 1 1 . .
    H H27 0.2503 0.4542 1.4480 0.046 Uiso calc R 1 1 . .
    C C28 0.1616(3) 0.39320(9) 1.4547(2) 0.0361(5) Uani d . 1 1 . .
    H H28 0.1806 0.3902 1.5499 0.043 Uiso calc R 1 1 . .
    C C29 0.0919(3) 0.35916(8) 1.3792(2) 0.0295(5) Uani d . 1 1 . .
    H H29 0.0623 0.3330 1.4207 0.035 Uiso calc R 1 1 . .
    C C30 0.6180(3) 0.18753(7) 0.2866(2) 0.0267(4) Uani d . 1 1 . .
    H H30A 0.7183 0.1847 0.3541 0.032 Uiso calc R 1 1 . .
    H H30B 0.6414 0.1685 0.2097 0.032 Uiso calc R 1 1 . .
    C C31 0.6114(3) 0.23375(7) 0.2351(2) 0.0266(4) Uani d . 1 1 . .
    H H31A 0.7330 0.2448 0.2291 0.032 Uiso calc R 1 1 . .
    H H31B 0.5527 0.2346 0.1433 0.032 Uiso calc R 1 1 . .
    C C32 0.5104(3) 0.26194(6) 0.3308(2) 0.0220(4) Uani d . 1 1 . .
    H H32 0.5656 0.2582 0.4240 0.026 Uiso calc R 1 1 . .
    C C33 0.3173(3) 0.24763(7) 0.3335(2) 0.0226(4) Uani d . 1 1 . .
    H H33A 0.2446 0.2651 0.2685 0.027 Uiso calc R 1 1 . .
    H H33B 0.2748 0.2528 0.4250 0.027 Uiso calc R 1 1 . .
    C C34 0.2920(3) 0.20021(6) 0.29740(19) 0.0194(4) Uani d . 1 1 . .
    H H34 0.2892 0.1982 0.1964 0.023 Uiso calc R 1 1 . .
    C C35 0.1129(3) 0.18443(7) 0.3409(2) 0.0239(4) Uani d . 1 1 . .
    H H35A 0.1073 0.1880 0.4401 0.029 Uiso calc R 1 1 . .
    H H35B 0.0184 0.2021 0.2967 0.029 Uiso calc R 1 1 . .
    C C36 0.0799(3) 0.13791(7) 0.3046(2) 0.0233(4) Uani d . 1 1 . .
    H H36A 0.0666 0.1351 0.2049 0.028 Uiso calc R 1 1 . .
    H H36B -0.0318 0.1286 0.3425 0.028 Uiso calc R 1 1 . .
    C C37 0.2294(2) 0.10888(6) 0.35822(18) 0.0186(4) Uani d . 1 1 . .
    H H37 0.2339 0.1096 0.4594 0.022 Uiso calc R 1 1 . .
    C C38 0.4080(3) 0.12490(6) 0.30987(19) 0.0192(4) Uani d . 1 1 . .
    H H38 0.3969 0.1247 0.2087 0.023 Uiso calc R 1 1 . .
    C C39 0.4472(2) 0.17192(6) 0.35221(18) 0.0184(4) Uani d . 1 1 . .
    C C40 0.5592(3) 0.09406(7) 0.3504(2) 0.0278(4) Uani d . 1 1 . .
    H H40A 0.6672 0.1036 0.3071 0.033 Uiso calc R 1 1 . .
    H H40B 0.5829 0.0956 0.4497 0.033 Uiso calc R 1 1 . .
    C C41 0.5217(3) 0.04757(7) 0.3106(2) 0.0287(5) Uani d . 1 1 . .
    H H41A 0.6196 0.0293 0.3470 0.034 Uiso calc R 1 1 . .
    H H41B 0.5159 0.0450 0.2107 0.034 Uiso calc R 1 1 . .
    C C42 0.3478(3) 0.03193(7) 0.3651(2) 0.0233(4) Uani d . 1 1 . .
    C C43 0.2021(3) 0.06299(6) 0.31204(18) 0.0209(4) Uani d . 1 1 . .
    H H43 0.2081 0.0634 0.2113 0.025 Uiso calc R 1 1 . .
    C C44 0.0288(3) 0.04034(7) 0.3408(2) 0.0282(5) Uani d . 1 1 . .
    H H44A -0.0691 0.0504 0.2787 0.034 Uiso calc R 1 1 . .
    H H44B -0.0030 0.0451 0.4354 0.034 Uiso calc R 1 1 . .
    C C45 0.0704(3) -0.00700(7) 0.3158(2) 0.0329(5) Uani d . 1 1 . .
    H H45A 0.0266 -0.0249 0.3893 0.039 Uiso calc R 1 1 . .
    H H45B 0.0138 -0.0166 0.2286 0.039 Uiso calc R 1 1 . .
    C C46 0.2709(3) -0.01020(7) 0.3130(2) 0.0275(5) Uani d . 1 1 . .
    C C47 0.3507(4) -0.04530(8) 0.2710(2) 0.0346(5) Uani d . 1 1 . .
    H H47 0.2742 -0.0674 0.2378 0.042 Uiso calc R 1 1 . .
    C C48 0.5431(4) -0.05482(8) 0.2688(3) 0.0404(6) Uani d . 1 1 . .
    H H48A 0.5838 -0.0492 0.1782 0.061 Uiso calc R 1 1 . .
    H H48B 0.5637 -0.0849 0.2919 0.061 Uiso calc R 1 1 . .
    H H48C 0.6082 -0.0367 0.3349 0.061 Uiso calc R 1 1 . .
    C C49 0.3627(3) 0.02932(7) 0.5214(2) 0.0294(5) Uani d . 1 1 . .
    H H49A 0.2481 0.0214 0.5550 0.044 Uiso calc R 1 1 . .
    H H49B 0.3989 0.0571 0.5587 0.044 Uiso calc R 1 1 . .
    H H49C 0.4508 0.0078 0.5496 0.044 Uiso calc R 1 1 . .
    C C50 0.4707(3) 0.17570(7) 0.5074(2) 0.0251(4) Uani d . 1 1 . .
    H H50A 0.4909 0.2056 0.5324 0.038 Uiso calc R 1 1 . .
    H H50B 0.5720 0.1585 0.5401 0.038 Uiso calc R 1 1 . .
    H H50C 0.3640 0.1654 0.5484 0.038 Uiso calc R 1 1 . .
    C C51 0.6074(3) 0.33777(7) 0.3812(2) 0.0241(4) Uani d . 1 1 . .
    C C52 0.4818(3) 0.32479(6) 0.16710(19) 0.0215(4) Uani d . 1 1 . .
    C C53 0.5465(3) 0.36949(6) 0.17163(19) 0.0199(4) Uani d . 1 1 . .
    C C54 0.6196(3) 0.37753(6) 0.30028(19) 0.0225(4) Uani d . 1 1 . .
    C C55 0.6941(3) 0.41651(7) 0.3343(2) 0.0278(4) Uani d . 1 1 . .
    H H55 0.7417 0.4223 0.4233 0.033 Uiso calc R 1 1 . .
    C C56 0.6962(3) 0.44707(7) 0.2317(2) 0.0303(5) Uani d . 1 1 . .
    H H56 0.7488 0.4740 0.2508 0.036 Uiso calc R 1 1 . .
    C C57 0.6231(3) 0.43903(7) 0.1023(2) 0.0282(5) Uani d . 1 1 . .
    H H57 0.6266 0.4605 0.0349 0.034 Uiso calc R 1 1 . .
    C C58 0.5448(3) 0.39987(7) 0.0701(2) 0.0256(4) Uani d . 1 1 . .
    H H58 0.4927 0.3943 -0.0175 0.031 Uiso calc R 1 1 . .
loop_
    _atom_site_aniso_label
    _atom_site_aniso_U_11
    _atom_site_aniso_U_22
    _atom_site_aniso_U_33
    _atom_site_aniso_U_12
    _atom_site_aniso_U_13
    _atom_site_aniso_U_23
    O1 0.0471(10) 0.0241(8) 0.0284(8) -0.0045(7) 0.0028(7) 0.0046(6)
    O2 0.0435(9) 0.0258(8) 0.0274(7) -0.0104(7) 0.0000(6) 0.0038(6)
    O3 0.0557(11) 0.0276(9) 0.0240(7) -0.0018(8) -0.0127(7) 0.0044(6)
    O4 0.0325(8) 0.0286(8) 0.0228(7) -0.0053(6) -0.0053(6) 0.0008(6)
    N1 0.0242(8) 0.0197(8) 0.0198(7) 0.0024(6) 0.0026(6) 0.0013(6)
    N2 0.0229(8) 0.0184(8) 0.0211(8) -0.0003(7) -0.0004(6) 0.0033(6)
    C1 0.0161(9) 0.0247(11) 0.0270(9) 0.0017(7) 0.0010(7) -0.0031(7)
    C2 0.0233(10) 0.0246(11) 0.0257(9) 0.0049(8) 0.0021(8) -0.0024(7)
    C3 0.0258(10) 0.0201(10) 0.0211(9) 0.0035(8) 0.0006(8) 0.0012(7)
    C4 0.0238(10) 0.0222(10) 0.0208(9) -0.0004(8) 0.0035(7) -0.0012(7)
    C5 0.0180(9) 0.0224(10) 0.0177(8) 0.0015(7) 0.0017(7) -0.0021(7)
    C6 0.0194(9) 0.0253(10) 0.0212(9) -0.0001(8) 0.0038(7) -0.0031(7)
    C7 0.0148(9) 0.0272(10) 0.0207(9) -0.0001(7) 0.0015(7) -0.0030(7)
    C8 0.0163(9) 0.0226(10) 0.0174(8) 0.0008(7) 0.0009(7) -0.0031(7)
    C9 0.0149(9) 0.0220(10) 0.0176(8) 0.0013(7) 0.0016(7) -0.0019(7)
    C10 0.0190(9) 0.0212(10) 0.0176(8) 0.0021(7) -0.0001(7) -0.0013(7)
    C11 0.0171(9) 0.0238(10) 0.0288(10) 0.0010(8) 0.0004(7) -0.0032(8)
    C12 0.0170(9) 0.0250(10) 0.0253(9) 0.0000(8) 0.0020(7) 0.0002(7)
    C13 0.0191(9) 0.0225(10) 0.0184(8) 0.0003(8) 0.0018(7) -0.0014(7)
    C14 0.0168(9) 0.0227(10) 0.0181(8) 0.0033(7) 0.0014(7) -0.0008(7)
    C15 0.0206(9) 0.0247(10) 0.0307(10) 0.0052(8) 0.0052(8) -0.0007(8)
    C16 0.0254(11) 0.0265(11) 0.0277(10) 0.0062(8) 0.0069(8) 0.0031(8)
    C17 0.0255(10) 0.0237(10) 0.0222(9) 0.0023(8) 0.0038(8) -0.0028(7)
    C18 0.0324(12) 0.0257(11) 0.0299(10) 0.0039(9) 0.0081(9) 0.0009(8)
    C19 0.0364(13) 0.0272(12) 0.0432(13) -0.0030(10) 0.0126(10) 0.0018(9)
    C20 0.0301(11) 0.0282(11) 0.0211(9) -0.0044(8) -0.0017(8) -0.0038(7)
    C21 0.0280(11) 0.0249(10) 0.0190(8) 0.0017(8) -0.0030(8) -0.0016(7)
    C22 0.0269(10) 0.0203(10) 0.0233(9) 0.0032(8) 0.0040(8) 0.0011(7)
    C23 0.0251(10) 0.0218(10) 0.0208(9) 0.0019(8) 0.0038(7) 0.0017(7)
    C24 0.0222(10) 0.0235(10) 0.0229(9) 0.0008(8) 0.0038(7) -0.0011(7)
    C25 0.0253(10) 0.0231(10) 0.0260(10) 0.0011(8) 0.0056(8) -0.0007(8)
    C26 0.0400(13) 0.0256(12) 0.0329(11) -0.0053(10) 0.0055(10) -0.0038(8)
    C27 0.0498(15) 0.0345(13) 0.0316(12) -0.0098(11) 0.0010(10) -0.0110(9)
    C28 0.0423(14) 0.0419(14) 0.0240(10) -0.0056(11) -0.0005(9) -0.0034(9)
    C29 0.0341(12) 0.0315(12) 0.0232(10) -0.0018(9) 0.0034(8) 0.0023(8)
    C30 0.0186(10) 0.0220(11) 0.0401(12) -0.0002(8) 0.0071(9) 0.0036(8)
    C31 0.0219(10) 0.0211(10) 0.0376(11) -0.0012(8) 0.0098(9) 0.0030(8)
    C32 0.0244(10) 0.0167(9) 0.0249(9) -0.0010(8) 0.0000(8) 0.0047(7)
    C33 0.0212(10) 0.0231(10) 0.0238(9) 0.0030(8) 0.0046(7) 0.0033(7)
    C34 0.0179(9) 0.0211(10) 0.0191(8) -0.0001(7) 0.0012(7) 0.0019(7)
    C35 0.0178(9) 0.0231(11) 0.0310(10) 0.0017(8) 0.0041(8) 0.0011(8)
    C36 0.0160(9) 0.0252(11) 0.0288(10) -0.0026(8) 0.0016(7) 0.0009(8)
    C37 0.0173(9) 0.0204(9) 0.0183(8) -0.0020(7) 0.0027(7) 0.0001(7)
    C38 0.0174(9) 0.0196(9) 0.0211(8) -0.0013(7) 0.0050(7) 0.0006(7)
    C39 0.0163(9) 0.0182(9) 0.0209(8) -0.0007(7) 0.0022(7) 0.0008(7)
    C40 0.0198(10) 0.0204(10) 0.0434(12) 0.0008(8) 0.0042(9) 0.0048(9)
    C41 0.0260(11) 0.0217(11) 0.0395(12) 0.0014(8) 0.0105(9) 0.0008(8)
    C42 0.0275(10) 0.0193(10) 0.0238(9) -0.0016(8) 0.0069(8) -0.0012(7)
    C43 0.0228(10) 0.0214(10) 0.0191(8) -0.0044(8) 0.0052(7) -0.0024(7)
    C44 0.0254(11) 0.0276(11) 0.0324(11) -0.0084(8) 0.0078(8) -0.0069(8)
    C45 0.0370(13) 0.0246(11) 0.0383(12) -0.0105(9) 0.0132(10) -0.0057(9)
    C46 0.0373(12) 0.0219(10) 0.0241(10) -0.0054(9) 0.0092(9) -0.0010(8)
    C47 0.0450(14) 0.0272(12) 0.0318(11) -0.0028(10) 0.0030(10) -0.0057(9)
    C48 0.0478(15) 0.0281(13) 0.0442(13) 0.0077(11) -0.0080(11) -0.0132(10)
    C49 0.0389(12) 0.0245(11) 0.0248(10) 0.0028(9) 0.0027(9) 0.0015(8)
    C50 0.0298(11) 0.0212(10) 0.0235(9) -0.0036(8) -0.0040(8) 0.0029(7)
    C51 0.0283(11) 0.0215(10) 0.0224(9) 0.0000(8) -0.0013(8) 0.0004(7)
    C52 0.0203(10) 0.0227(10) 0.0215(9) 0.0007(7) 0.0008(7) 0.0037(7)
    C53 0.0197(9) 0.0181(9) 0.0221(9) 0.0026(7) 0.0023(7) -0.0001(7)
    C54 0.0242(10) 0.0213(10) 0.0219(9) 0.0025(8) 0.0015(7) 0.0002(7)
    C55 0.0345(12) 0.0207(10) 0.0280(10) 0.0008(9) -0.0001(8) -0.0031(8)
    C56 0.0376(13) 0.0192(10) 0.0343(11) -0.0020(9) 0.0048(9) -0.0035(8)
    C57 0.0392(13) 0.0189(10) 0.0274(10) 0.0041(9) 0.0085(9) 0.0039(7)
    C58 0.0324(11) 0.0231(10) 0.0215(9) 0.0028(8) 0.0043(8) 0.0018(7)
_geom_special_details
;
All e.s.d.'s (except the e.s.d. in the dihedral angle between two l.s. planes)
are estimated using the full covariance matrix. The cell e.s.d.'s are taken
into account individually in the estimation of e.s.d.'s in distances, angles
and torsion angles; correlations between e.s.d.'s in cell parameters are only
used when they are defined by crystal symmetry. An approximate (isotropic)
treatment of cell e.s.d.'s is used for estimating e.s.d.'s involving l.s.
planes.
;
loop_
    _geom_bond_atom_site_label_1
    _geom_bond_atom_site_label_2
    _geom_bond_site_symmetry_2
    _geom_bond_distance
    _geom_bond_publ_flag
    O1 C22 . 1.210(2) ?
    O2 C23 . 1.207(3) ?
    O3 C51 . 1.208(2) ?
    O4 C52 . 1.213(2) ?
    N1 C22 . 1.399(3) ?
    N1 C23 . 1.403(2) ?
    N1 C3 . 1.486(2) ?
    N2 C52 . 1.401(2) ?
    N2 C51 . 1.404(3) ?
    N2 C32 . 1.472(2) ?
    C1 C2 . 1.532(3) ?
    C1 C10 . 1.544(3) ?
    C1 H1A . 0.9900 ?
    C1 H1B . 0.9900 ?
    C2 C3 . 1.534(3) ?
    C2 H2A . 0.9900 ?
    C2 H2B . 0.9900 ?
    C3 C4 . 1.532(3) ?
    C3 H3 . 1.0000 ?
    C4 C5 . 1.521(3) ?
    C4 H4A . 0.9900 ?
    C4 H4B . 0.9900 ?
    C5 C6 . 1.529(3) ?
    C5 C10 . 1.550(3) ?
    C5 H5 . 1.0000 ?
    C6 C7 . 1.525(3) ?
    C6 H6A . 0.9900 ?
    C6 H6B . 0.9900 ?
    C7 C8 . 1.531(3) ?
    C7 H7A . 0.9900 ?
    C7 H7B . 0.9900 ?
    C8 C14 . 1.521(3) ?
    C8 C9 . 1.546(2) ?
    C8 H8 . 1.0000 ?
    C9 C11 . 1.540(3) ?
    C9 C10 . 1.558(3) ?
    C9 H9 . 1.0000 ?
    C10 C21 . 1.539(2) ?
    C11 C12 . 1.538(3) ?
    C11 H11A . 0.9900 ?
    C11 H11B . 0.9900 ?
    C12 C13 . 1.535(3) ?
    C12 H12A . 0.9900 ?
    C12 H12B . 0.9900 ?
    C13 C17 . 1.523(3) ?
    C13 C20 . 1.543(3) ?
    C13 C14 . 1.546(3) ?
    C14 C15 . 1.529(3) ?
    C14 H14 . 1.0000 ?
    C15 C16 . 1.544(3) ?
    C15 H15A . 0.9900 ?
    C15 H15B . 0.9900 ?
    C16 C17 . 1.530(3) ?
    C16 H16A . 0.9900 ?
    C16 H16B . 0.9900 ?
    C17 C18 . 1.338(3) ?
    C18 C19 . 1.507(3) ?
    C18 H18 . 0.9500 ?
    C19 H19A . 0.9800 ?
    C19 H19B . 0.9800 ?
    C19 H19C . 0.9800 ?
    C20 H20A . 0.9800 ?
    C20 H20B . 0.9800 ?
    C20 H20C . 0.9800 ?
    C21 H21A . 0.9800 ?
    C21 H21B . 0.9800 ?
    C21 H21C . 0.9800 ?
    C22 C25 . 1.487(3) ?
    C23 C24 . 1.491(3) ?
    C24 C25 . 1.384(3) ?
    C24 C29 . 1.387(3) ?
    C25 C26 . 1.381(3) ?
    C26 C27 . 1.394(3) ?
    C26 H26 . 0.9500 ?
    C27 C28 . 1.387(4) ?
    C27 H27 . 0.9500 ?
    C28 C29 . 1.391(3) ?
    C28 H28 . 0.9500 ?
    C29 H29 . 0.9500 ?
    C30 C31 . 1.536(3) ?
    C30 C39 . 1.559(3) ?
    C30 H30A . 0.9900 ?
    C30 H30B . 0.9900 ?
    C31 C32 . 1.531(3) ?
    C31 H31A . 0.9900 ?
    C31 H31B . 0.9900 ?
    C32 C33 . 1.534(3) ?
    C32 H32 . 1.0000 ?
    C33 C34 . 1.539(3) ?
    C33 H33A . 0.9900 ?
    C33 H33B . 0.9900 ?
    C34 C35 . 1.530(3) ?
    C34 C39 . 1.549(3) ?
    C34 H34 . 1.0000 ?
    C35 C36 . 1.520(3) ?
    C35 H35A . 0.9900 ?
    C35 H35B . 0.9900 ?
    C36 C37 . 1.527(3) ?
    C36 H36A . 0.9900 ?
    C36 H36B . 0.9900 ?
    C37 C43 . 1.521(3) ?
    C37 C38 . 1.545(2) ?
    C37 H37 . 1.0000 ?
    C38 C40 . 1.537(3) ?
    C38 C39 . 1.557(3) ?
    C38 H38 . 1.0000 ?
    C39 C50 . 1.540(3) ?
    C40 C41 . 1.533(3) ?
    C40 H40A . 0.9900 ?
    C40 H40B . 0.9900 ?
    C41 C42 . 1.533(3) ?
    C41 H41A . 0.9900 ?
    C41 H41B . 0.9900 ?
    C42 C46 . 1.523(3) ?
    C42 C43 . 1.544(3) ?
    C42 C49 . 1.547(3) ?
    C43 C44 . 1.534(3) ?
    C43 H43 . 1.0000 ?
    C44 C45 . 1.540(3) ?
    C44 H44A . 0.9900 ?
    C44 H44B . 0.9900 ?
    C45 C46 . 1.527(3) ?
    C45 H45A . 0.9900 ?
    C45 H45B . 0.9900 ?
    C46 C47 . 1.333(3) ?
    C47 C48 . 1.492(4) ?
    C47 H47 . 0.9500 ?
    C48 H48A . 0.9800 ?
    C48 H48B . 0.9800 ?
    C48 H48C . 0.9800 ?
    C49 H49A . 0.9800 ?
    C49 H49B . 0.9800 ?
    C49 H49C . 0.9800 ?
    C50 H50A . 0.9800 ?
    C50 H50B . 0.9800 ?
    C50 H50C . 0.9800 ?
    C51 C54 . 1.487(3) ?
    C52 C53 . 1.485(3) ?
    C53 C58 . 1.384(3) ?
    C53 C54 . 1.384(3) ?
    C54 C55 . 1.381(3) ?
    C55 C56 . 1.397(3) ?
    C55 H55 . 0.9500 ?
    C56 C57 . 1.391(3) ?
    C56 H56 . 0.9500 ?
    C57 C58 . 1.393(3) ?
    C57 H57 . 0.9500 ?
    C58 H58 . 0.9500 ?
loop_
    _geom_angle_atom_site_label_1
    _geom_angle_atom_site_label_2
    _geom_angle_atom_site_label_3
    _geom_angle_site_symmetry_1
    _geom_angle_site_symmetry_3
    _geom_angle
    _geom_angle_publ_flag
    C22 N1 C23 . . 110.72(17) ?
    C22 N1 C3 . . 118.85(16) ?
    C23 N1 C3 . . 130.38(17) ?
    C52 N2 C51 . . 111.04(16) ?
    C52 N2 C32 . . 125.32(17) ?
    C51 N2 C32 . . 123.24(16) ?
    C2 C1 C10 . . 114.37(17) ?
    C2 C1 H1A . . 108.7 ?
    C10 C1 H1A . . 108.7 ?
    C2 C1 H1B . . 108.7 ?
    C10 C1 H1B . . 108.7 ?
    H1A C1 H1B . . 107.6 ?
    C1 C2 C3 . . 116.35(17) ?
    C1 C2 H2A . . 108.2 ?
    C3 C2 H2A . . 108.2 ?
    C1 C2 H2B . . 108.2 ?
    C3 C2 H2B . . 108.2 ?
    H2A C2 H2B . . 107.4 ?
    N1 C3 C4 . . 111.16(16) ?
    N1 C3 C2 . . 115.98(16) ?
    C4 C3 C2 . . 111.20(17) ?
    N1 C3 H3 . . 105.9 ?
    C4 C3 H3 . . 105.9 ?
    C2 C3 H3 . . 105.9 ?
    C5 C4 C3 . . 112.65(16) ?
    C5 C4 H4A . . 109.1 ?
    C3 C4 H4A . . 109.1 ?
    C5 C4 H4B . . 109.1 ?
    C3 C4 H4B . . 109.1 ?
    H4A C4 H4B . . 107.8 ?
    C4 C5 C6 . . 111.40(16) ?
    C4 C5 C10 . . 112.30(16) ?
    C6 C5 C10 . . 112.24(16) ?
    C4 C5 H5 . . 106.8 ?
    C6 C5 H5 . . 106.8 ?
    C10 C5 H5 . . 106.8 ?
    C7 C6 C5 . . 111.21(15) ?
    C7 C6 H6A . . 109.4 ?
    C5 C6 H6A . . 109.4 ?
    C7 C6 H6B . . 109.4 ?
    C5 C6 H6B . . 109.4 ?
    H6A C6 H6B . . 108.0 ?
    C6 C7 C8 . . 112.34(16) ?
    C6 C7 H7A . . 109.1 ?
    C8 C7 H7A . . 109.1 ?
    C6 C7 H7B . . 109.1 ?
    C8 C7 H7B . . 109.1 ?
    H7A C7 H7B . . 107.9 ?
    C14 C8 C7 . . 111.70(16) ?
    C14 C8 C9 . . 108.70(15) ?
    C7 C8 C9 . . 110.37(15) ?
    C14 C8 H8 . . 108.7 ?
    C7 C8 H8 . . 108.7 ?
    C9 C8 H8 . . 108.7 ?
    C11 C9 C8 . . 112.36(16) ?
    C11 C9 C10 . . 113.73(16) ?
    C8 C9 C10 . . 111.96(15) ?
    C11 C9 H9 . . 106.0 ?
    C8 C9 H9 . . 106.0 ?
    C10 C9 H9 . . 106.0 ?
    C21 C10 C1 . . 109.42(16) ?
    C21 C10 C5 . . 112.02(15) ?
    C1 C10 C5 . . 107.91(15) ?
    C21 C10 C9 . . 111.78(16) ?
    C1 C10 C9 . . 108.84(15) ?
    C5 C10 C9 . . 106.73(15) ?
    C12 C11 C9 . . 114.24(16) ?
    C12 C11 H11A . . 108.7 ?
    C9 C11 H11A . . 108.7 ?
    C12 C11 H11B . . 108.7 ?
    C9 C11 H11B . . 108.7 ?
    H11A C11 H11B . . 107.6 ?
    C13 C12 C11 . . 110.97(16) ?
    C13 C12 H12A . . 109.4 ?
    C11 C12 H12A . . 109.4 ?
    C13 C12 H12B . . 109.4 ?
    C11 C12 H12B . . 109.4 ?
    H12A C12 H12B . . 108.0 ?
    C17 C13 C12 . . 118.33(16) ?
    C17 C13 C20 . . 106.99(16) ?
    C12 C13 C20 . . 110.40(17) ?
    C17 C13 C14 . . 100.73(15) ?
    C12 C13 C14 . . 107.40(16) ?
    C20 C13 C14 . . 112.77(15) ?
    C8 C14 C15 . . 119.19(16) ?
    C8 C14 C13 . . 114.32(16) ?
    C15 C14 C13 . . 104.56(16) ?
    C8 C14 H14 . . 105.9 ?
    C15 C14 H14 . . 105.9 ?
    C13 C14 H14 . . 105.9 ?
    C14 C15 C16 . . 102.55(16) ?
    C14 C15 H15A . . 111.3 ?
    C16 C15 H15A . . 111.3 ?
    C14 C15 H15B . . 111.3 ?
    C16 C15 H15B . . 111.3 ?
    H15A C15 H15B . . 109.2 ?
    C17 C16 C15 . . 106.14(17) ?
    C17 C16 H16A . . 110.5 ?
    C15 C16 H16A . . 110.5 ?
    C17 C16 H16B . . 110.5 ?
    C15 C16 H16B . . 110.5 ?
    H16A C16 H16B . . 108.7 ?
    C18 C17 C13 . . 129.17(19) ?
    C18 C17 C16 . . 122.9(2) ?
    C13 C17 C16 . . 107.93(16) ?
    C17 C18 C19 . . 127.9(2) ?
    C17 C18 H18 . . 116.0 ?
    C19 C18 H18 . . 116.0 ?
    C18 C19 H19A . . 109.5 ?
    C18 C19 H19B . . 109.5 ?
    H19A C19 H19B . . 109.5 ?
    C18 C19 H19C . . 109.5 ?
    H19A C19 H19C . . 109.5 ?
    H19B C19 H19C . . 109.5 ?
    C13 C20 H20A . . 109.5 ?
    C13 C20 H20B . . 109.5 ?
    H20A C20 H20B . . 109.5 ?
    C13 C20 H20C . . 109.5 ?
    H20A C20 H20C . . 109.5 ?
    H20B C20 H20C . . 109.5 ?
    C10 C21 H21A . . 109.5 ?
    C10 C21 H21B . . 109.5 ?
    H21A C21 H21B . . 109.5 ?
    C10 C21 H21C . . 109.5 ?
    H21A C21 H21C . . 109.5 ?
    H21B C21 H21C . . 109.5 ?
    O1 C22 N1 . . 124.81(19) ?
    O1 C22 C25 . . 128.1(2) ?
    N1 C22 C25 . . 107.07(16) ?
    O2 C23 N1 . . 127.59(19) ?
    O2 C23 C24 . . 126.24(18) ?
    N1 C23 C24 . . 106.16(17) ?
    C25 C24 C29 . . 121.8(2) ?
    C25 C24 C23 . . 108.49(17) ?
    C29 C24 C23 . . 129.69(19) ?
    C26 C25 C24 . . 121.4(2) ?
    C26 C25 C22 . . 131.0(2) ?
    C24 C25 C22 . . 107.53(18) ?
    C25 C26 C27 . . 117.1(2) ?
    C25 C26 H26 . . 121.4 ?
    C27 C26 H26 . . 121.4 ?
    C28 C27 C26 . . 121.4(2) ?
    C28 C27 H27 . . 119.3 ?
    C26 C27 H27 . . 119.3 ?
    C27 C28 C29 . . 121.3(2) ?
    C27 C28 H28 . . 119.4 ?
    C29 C28 H28 . . 119.4 ?
    C24 C29 C28 . . 116.9(2) ?
    C24 C29 H29 . . 121.5 ?
    C28 C29 H29 . . 121.5 ?
    C31 C30 C39 . . 114.93(17) ?
    C31 C30 H30A . . 108.5 ?
    C39 C30 H30A . . 108.5 ?
    C31 C30 H30B . . 108.5 ?
    C39 C30 H30B . . 108.5 ?
    H30A C30 H30B . . 107.5 ?
    C32 C31 C30 . . 110.37(16) ?
    C32 C31 H31A . . 109.6 ?
    C30 C31 H31A . . 109.6 ?
    C32 C31 H31B . . 109.6 ?
    C30 C31 H31B . . 109.6 ?
    H31A C31 H31B . . 108.1 ?
    N2 C32 C31 . . 111.04(16) ?
    N2 C32 C33 . . 112.05(17) ?
    C31 C32 C33 . . 110.65(17) ?
    N2 C32 H32 . . 107.6 ?
    C31 C32 H32 . . 107.6 ?
    C33 C32 H32 . . 107.6 ?
    C32 C33 C34 . . 112.69(16) ?
    C32 C33 H33A . . 109.1 ?
    C34 C33 H33A . . 109.1 ?
    C32 C33 H33B . . 109.1 ?
    C34 C33 H33B . . 109.1 ?
    H33A C33 H33B . . 107.8 ?
    C35 C34 C33 . . 110.41(16) ?
    C35 C34 C39 . . 112.75(15) ?
    C33 C34 C39 . . 112.90(16) ?
    C35 C34 H34 . . 106.8 ?
    C33 C34 H34 . . 106.8 ?
    C39 C34 H34 . . 106.8 ?
    C36 C35 C34 . . 112.41(16) ?
    C36 C35 H35A . . 109.1 ?
    C34 C35 H35A . . 109.1 ?
    C36 C35 H35B . . 109.1 ?
    C34 C35 H35B . . 109.1 ?
    H35A C35 H35B . . 107.9 ?
    C35 C36 C37 . . 112.34(17) ?
    C35 C36 H36A . . 109.1 ?
    C37 C36 H36A . . 109.1 ?
    C35 C36 H36B . . 109.1 ?
    C37 C36 H36B . . 109.1 ?
    H36A C36 H36B . . 107.9 ?
    C43 C37 C36 . . 111.88(16) ?
    C43 C37 C38 . . 108.82(15) ?
    C36 C37 C38 . . 110.27(15) ?
    C43 C37 H37 . . 108.6 ?
    C36 C37 H37 . . 108.6 ?
    C38 C37 H37 . . 108.6 ?
    C40 C38 C37 . . 111.70(16) ?
    C40 C38 C39 . . 113.34(17) ?
    C37 C38 C39 . . 112.50(15) ?
    C40 C38 H38 . . 106.2 ?
    C37 C38 H38 . . 106.2 ?
    C39 C38 H38 . . 106.2 ?
    C50 C39 C34 . . 110.48(15) ?
    C50 C39 C38 . . 110.56(15) ?
    C34 C39 C38 . . 108.50(15) ?
    C50 C39 C30 . . 109.65(16) ?
    C34 C39 C30 . . 107.93(15) ?
    C38 C39 C30 . . 109.66(15) ?
    C41 C40 C38 . . 113.94(18) ?
    C41 C40 H40A . . 108.8 ?
    C38 C40 H40A . . 108.8 ?
    C41 C40 H40B . . 108.8 ?
    C38 C40 H40B . . 108.8 ?
    H40A C40 H40B . . 107.7 ?
    C40 C41 C42 . . 111.44(17) ?
    C40 C41 H41A . . 109.3 ?
    C42 C41 H41A . . 109.3 ?
    C40 C41 H41B . . 109.3 ?
    C42 C41 H41B . . 109.3 ?
    H41A C41 H41B . . 108.0 ?
    C46 C42 C41 . . 118.69(17) ?
    C46 C42 C43 . . 100.25(17) ?
    C41 C42 C43 . . 107.07(16) ?
    C46 C42 C49 . . 107.39(16) ?
    C41 C42 C49 . . 110.45(19) ?
    C43 C42 C49 . . 112.71(16) ?
    C37 C43 C44 . . 119.13(16) ?
    C37 C43 C42 . . 114.27(16) ?
    C44 C43 C42 . . 104.49(17) ?
    C37 C43 H43 . . 106.0 ?
    C44 C43 H43 . . 106.0 ?
    C42 C43 H43 . . 106.0 ?
    C43 C44 C45 . . 103.37(17) ?
    C43 C44 H44A . . 111.1 ?
    C45 C44 H44A . . 111.1 ?
    C43 C44 H44B . . 111.1 ?
    C45 C44 H44B . . 111.1 ?
    H44A C44 H44B . . 109.1 ?
    C46 C45 C44 . . 106.23(17) ?
    C46 C45 H45A . . 110.5 ?
    C44 C45 H45A . . 110.5 ?
    C46 C45 H45B . . 110.5 ?
    C44 C45 H45B . . 110.5 ?
    H45A C45 H45B . . 108.7 ?
    C47 C46 C42 . . 130.5(2) ?
    C47 C46 C45 . . 122.0(2) ?
    C42 C46 C45 . . 107.50(17) ?
    C46 C47 C48 . . 129.1(2) ?
    C46 C47 H47 . . 115.4 ?
    C48 C47 H47 . . 115.4 ?
    C47 C48 H48A . . 109.5 ?
    C47 C48 H48B . . 109.5 ?
    H48A C48 H48B . . 109.5 ?
    C47 C48 H48C . . 109.5 ?
    H48A C48 H48C . . 109.5 ?
    H48B C48 H48C . . 109.5 ?
    C42 C49 H49A . . 109.5 ?
    C42 C49 H49B . . 109.5 ?
    H49A C49 H49B . . 109.5 ?
    C42 C49 H49C . . 109.5 ?
    H49A C49 H49C . . 109.5 ?
    H49B C49 H49C . . 109.5 ?
    C39 C50 H50A . . 109.5 ?
    C39 C50 H50B . . 109.5 ?
    H50A C50 H50B . . 109.5 ?
    C39 C50 H50C . . 109.5 ?
    H50A C50 H50C . . 109.5 ?
    H50B C50 H50C . . 109.5 ?
    O3 C51 N2 . . 125.04(19) ?
    O3 C51 C54 . . 128.65(19) ?
    N2 C51 C54 . . 106.28(16) ?
    O4 C52 N2 . . 125.56(19) ?
    O4 C52 C53 . . 128.19(18) ?
    N2 C52 C53 . . 106.25(17) ?
    C58 C53 C54 . . 121.97(19) ?
    C58 C53 C52 . . 129.63(19) ?
    C54 C53 C52 . . 108.38(17) ?
    C55 C54 C53 . . 121.63(18) ?
    C55 C54 C51 . . 130.32(18) ?
    C53 C54 C51 . . 107.99(17) ?
    C54 C55 C56 . . 116.76(19) ?
    C54 C55 H55 . . 121.6 ?
    C56 C55 H55 . . 121.6 ?
    C57 C56 C55 . . 121.7(2) ?
    C57 C56 H56 . . 119.2 ?
    C55 C56 H56 . . 119.2 ?
    C56 C57 C58 . . 120.95(19) ?
    C56 C57 H57 . . 119.5 ?
    C58 C57 H57 . . 119.5 ?
    C53 C58 C57 . . 116.98(19) ?
    C53 C58 H58 . . 121.5 ?
    C57 C58 H58 . . 121.5 ?
loop_
    _geom_torsion_atom_site_label_1
    _geom_torsion_atom_site_label_2
    _geom_torsion_atom_site_label_3
    _geom_torsion_atom_site_label_4
    _geom_torsion_site_symmetry_1
    _geom_torsion_site_symmetry_2
    _geom_torsion_site_symmetry_3
    _geom_torsion_site_symmetry_4
    _geom_torsion
    _geom_torsion_publ_flag
    C10 C1 C2 C3 . . . . -45.7(2) ?
    C22 N1 C3 C4 . . . . 90.0(2) ?
    C23 N1 C3 C4 . . . . -87.3(2) ?
    C22 N1 C3 C2 . . . . -141.66(18) ?
    C23 N1 C3 C2 . . . . 41.1(3) ?
    C1 C2 C3 N1 . . . . -85.1(2) ?
    C1 C2 C3 C4 . . . . 43.2(2) ?
    N1 C3 C4 C5 . . . . 81.2(2) ?
    C2 C3 C4 C5 . . . . -49.6(2) ?
    C3 C4 C5 C6 . . . . -173.49(16) ?
    C3 C4 C5 C10 . . . . 59.6(2) ?
    C4 C5 C6 C7 . . . . 175.86(16) ?
    C10 C5 C6 C7 . . . . -57.2(2) ?
    C5 C6 C7 C8 . . . . 53.6(2) ?
    C6 C7 C8 C14 . . . . -174.54(14) ?
    C6 C7 C8 C9 . . . . -53.5(2) ?
    C14 C8 C9 C11 . . . . -50.5(2) ?
    C7 C8 C9 C11 . . . . -173.29(16) ?
    C14 C8 C9 C10 . . . . -179.90(15) ?
    C7 C8 C9 C10 . . . . 57.3(2) ?
    C2 C1 C10 C21 . . . . -71.3(2) ?
    C2 C1 C10 C5 . . . . 50.8(2) ?
    C2 C1 C10 C9 . . . . 166.25(16) ?
    C4 C5 C10 C21 . . . . 62.4(2) ?
    C6 C5 C10 C21 . . . . -64.1(2) ?
    C4 C5 C10 C1 . . . . -58.15(19) ?
    C6 C5 C10 C1 . . . . 175.42(16) ?
    C4 C5 C10 C9 . . . . -174.99(14) ?
    C6 C5 C10 C9 . . . . 58.58(19) ?
    C11 C9 C10 C21 . . . . -64.7(2) ?
    C8 C9 C10 C21 . . . . 64.1(2) ?
    C11 C9 C10 C1 . . . . 56.3(2) ?
    C8 C9 C10 C1 . . . . -174.97(15) ?
    C11 C9 C10 C5 . . . . 172.55(14) ?
    C8 C9 C10 C5 . . . . -58.75(18) ?
    C8 C9 C11 C12 . . . . 50.1(2) ?
    C10 C9 C11 C12 . . . . 178.62(15) ?
    C9 C11 C12 C13 . . . . -53.2(2) ?
    C11 C12 C13 C17 . . . . 168.86(17) ?
    C11 C12 C13 C20 . . . . -67.4(2) ?
    C11 C12 C13 C14 . . . . 55.9(2) ?
    C7 C8 C14 C15 . . . . -54.9(2) ?
    C9 C8 C14 C15 . . . . -176.95(17) ?
    C7 C8 C14 C13 . . . . -179.57(14) ?
    C9 C8 C14 C13 . . . . 58.41(19) ?
    C17 C13 C14 C8 . . . . 174.11(14) ?
    C12 C13 C14 C8 . . . . -61.45(19) ?
    C20 C13 C14 C8 . . . . 60.4(2) ?
    C17 C13 C14 C15 . . . . 42.02(17) ?
    C12 C13 C14 C15 . . . . 166.46(15) ?
    C20 C13 C14 C15 . . . . -71.7(2) ?
    C8 C14 C15 C16 . . . . -168.54(17) ?
    C13 C14 C15 C16 . . . . -39.30(19) ?
    C14 C15 C16 C17 . . . . 20.9(2) ?
    C12 C13 C17 C18 . . . . 34.9(3) ?
    C20 C13 C17 C18 . . . . -90.4(2) ?
    C14 C13 C17 C18 . . . . 151.6(2) ?
    C12 C13 C17 C16 . . . . -145.12(17) ?
    C20 C13 C17 C16 . . . . 89.52(19) ?
    C14 C13 C17 C16 . . . . -28.51(18) ?
    C15 C16 C17 C18 . . . . -174.9(2) ?
    C15 C16 C17 C13 . . . . 5.1(2) ?
    C13 C17 C18 C19 . . . . 0.0(4) ?
    C16 C17 C18 C19 . . . . -179.9(2) ?
    C23 N1 C22 O1 . . . . 178.1(2) ?
    C3 N1 C22 O1 . . . . 0.3(3) ?
    C23 N1 C22 C25 . . . . -1.5(2) ?
    C3 N1 C22 C25 . . . . -179.25(16) ?
    C22 N1 C23 O2 . . . . 179.7(2) ?
    C3 N1 C23 O2 . . . . -2.8(4) ?
    C22 N1 C23 C24 . . . . 0.6(2) ?
    C3 N1 C23 C24 . . . . 178.00(18) ?
    O2 C23 C24 C25 . . . . -178.5(2) ?
    N1 C23 C24 C25 . . . . 0.6(2) ?
    O2 C23 C24 C29 . . . . -0.2(4) ?
    N1 C23 C24 C29 . . . . 179.0(2) ?
    C29 C24 C25 C26 . . . . -0.6(3) ?
    C23 C24 C25 C26 . . . . 177.9(2) ?
    C29 C24 C25 C22 . . . . -179.99(19) ?
    C23 C24 C25 C22 . . . . -1.5(2) ?
    O1 C22 C25 C26 . . . . 3.0(4) ?
    N1 C22 C25 C26 . . . . -177.5(2) ?
    O1 C22 C25 C24 . . . . -177.7(2) ?
    N1 C22 C25 C24 . . . . 1.8(2) ?
    C24 C25 C26 C27 . . . . 0.2(3) ?
    C22 C25 C26 C27 . . . . 179.4(2) ?
    C25 C26 C27 C28 . . . . 0.4(4) ?
    C26 C27 C28 C29 . . . . -0.6(4) ?
    C25 C24 C29 C28 . . . . 0.4(3) ?
    C23 C24 C29 C28 . . . . -177.8(2) ?
    C27 C28 C29 C24 . . . . 0.2(4) ?
    C39 C30 C31 C32 . . . . 37.1(3) ?
    C52 N2 C32 C31 . . . . 55.2(3) ?
    C51 N2 C32 C31 . . . . -117.0(2) ?
    C52 N2 C32 C33 . . . . -69.1(2) ?
    C51 N2 C32 C33 . . . . 118.7(2) ?
    C30 C31 C32 N2 . . . . 171.34(17) ?
    C30 C31 C32 C33 . . . . -63.6(2) ?
    N2 C32 C33 C34 . . . . 150.33(16) ?
    C31 C32 C33 C34 . . . . 25.8(2) ?
    C32 C33 C34 C35 . . . . 163.46(16) ?
    C32 C33 C34 C39 . . . . 36.2(2) ?
    C33 C34 C35 C36 . . . . 178.74(16) ?
    C39 C34 C35 C36 . . . . -53.9(2) ?
    C34 C35 C36 C37 . . . . 53.5(2) ?
    C35 C36 C37 C43 . . . . -175.55(15) ?
    C35 C36 C37 C38 . . . . -54.3(2) ?
    C43 C37 C38 C40 . . . . -51.4(2) ?
    C36 C37 C38 C40 . . . . -174.50(16) ?
    C43 C37 C38 C39 . . . . 179.77(15) ?
    C36 C37 C38 C39 . . . . 56.7(2) ?
    C35 C34 C39 C50 . . . . -67.3(2) ?
    C33 C34 C39 C50 . . . . 58.7(2) ?
    C35 C34 C39 C38 . . . . 54.08(19) ?
    C33 C34 C39 C38 . . . . -179.93(14) ?
    C35 C34 C39 C30 . . . . 172.84(16) ?
    C33 C34 C39 C30 . . . . -61.2(2) ?
    C40 C38 C39 C50 . . . . -62.6(2) ?
    C37 C38 C39 C50 . . . . 65.3(2) ?
    C40 C38 C39 C34 . . . . 176.08(15) ?
    C37 C38 C39 C34 . . . . -55.99(19) ?
    C40 C38 C39 C30 . . . . 58.4(2) ?
    C37 C38 C39 C30 . . . . -173.65(16) ?
    C31 C30 C39 C50 . . . . -97.8(2) ?
    C31 C30 C39 C34 . . . . 22.6(2) ?
    C31 C30 C39 C38 . . . . 140.61(18) ?
    C37 C38 C40 C41 . . . . 51.1(2) ?
    C39 C38 C40 C41 . . . . 179.42(16) ?
    C38 C40 C41 C42 . . . . -54.0(2) ?
    C40 C41 C42 C46 . . . . 168.13(19) ?
    C40 C41 C42 C43 . . . . 55.8(2) ?
    C40 C41 C42 C49 . . . . -67.3(2) ?
    C36 C37 C43 C44 . . . . -54.6(2) ?
    C38 C37 C43 C44 . . . . -176.72(17) ?
    C36 C37 C43 C42 . . . . -179.08(15) ?
    C38 C37 C43 C42 . . . . 58.84(19) ?
    C46 C42 C43 C37 . . . . 174.66(15) ?
    C41 C42 C43 C37 . . . . -60.9(2) ?
    C49 C42 C43 C37 . . . . 60.8(2) ?
    C46 C42 C43 C44 . . . . 42.74(17) ?
    C41 C42 C43 C44 . . . . 167.20(16) ?
    C49 C42 C43 C44 . . . . -71.1(2) ?
    C37 C43 C44 C45 . . . . -165.23(18) ?
    C42 C43 C44 C45 . . . . -36.2(2) ?
    C43 C44 C45 C46 . . . . 15.0(2) ?
    C41 C42 C46 C47 . . . . 31.1(3) ?
    C43 C42 C46 C47 . . . . 147.1(2) ?
    C49 C42 C46 C47 . . . . -95.0(3) ?
    C41 C42 C46 C45 . . . . -149.3(2) ?
    C43 C42 C46 C45 . . . . -33.23(19) ?
    C49 C42 C46 C45 . . . . 84.7(2) ?
    C44 C45 C46 C47 . . . . -168.5(2) ?
    C44 C45 C46 C42 . . . . 11.8(2) ?
    C42 C46 C47 C48 . . . . 3.4(4) ?
    C45 C46 C47 C48 . . . . -176.2(2) ?
    C52 N2 C51 O3 . . . . -179.8(2) ?
    C32 N2 C51 O3 . . . . -6.6(3) ?
    C52 N2 C51 C54 . . . . -1.4(2) ?
    C32 N2 C51 C54 . . . . 171.68(17) ?
    C51 N2 C52 O4 . . . . -178.0(2) ?
    C32 N2 C52 O4 . . . . 9.0(3) ?
    C51 N2 C52 C53 . . . . 2.2(2) ?
    C32 N2 C52 C53 . . . . -170.77(17) ?
    O4 C52 C53 C58 . . . . -3.6(4) ?
    N2 C52 C53 C58 . . . . 176.2(2) ?
    O4 C52 C53 C54 . . . . 178.1(2) ?
    N2 C52 C53 C54 . . . . -2.1(2) ?
    C58 C53 C54 C55 . . . . 0.3(3) ?
    C52 C53 C54 C55 . . . . 178.75(19) ?
    C58 C53 C54 C51 . . . . -177.17(19) ?
    C52 C53 C54 C51 . . . . 1.3(2) ?
    O3 C51 C54 C55 . . . . 1.1(4) ?
    N2 C51 C54 C55 . . . . -177.2(2) ?
    O3 C51 C54 C53 . . . . 178.3(2) ?
    N2 C51 C54 C53 . . . . 0.1(2) ?
    C53 C54 C55 C56 . . . . -1.6(3) ?
    C51 C54 C55 C56 . . . . 175.3(2) ?
    C54 C55 C56 C57 . . . . 1.4(3) ?
    C55 C56 C57 C58 . . . . -0.1(3) ?
    C54 C53 C58 C57 . . . . 1.0(3) ?
    C52 C53 C58 C57 . . . . -177.01(19) ?
    C56 C57 C58 C53 . . . . -1.2(3) ?
loop_
    _geom_hbond_atom_site_label_D
    _geom_hbond_atom_site_label_H
    _geom_hbond_atom_site_label_A
    _geom_hbond_site_symmetry_A
    _geom_hbond_distance_DH
    _geom_hbond_distance_HA
    _geom_hbond_distance_DA
    _geom_hbond_angle_DHA
    C1 H1B O2 . 0.99 2.25 3.027(3) 134
    C3 H3 O1 . 1.00 2.41 2.823(3) 104
    C5 H5 O4 1_556 1.00 2.59 3.237(3) 122
    C21 H21C O3 1_455 0.98 2.60 3.501(3) 153
    C31 H31A O2 1_654 0.99 2.47 3.361(3) 150
    C31 H31B O4 . 0.99 2.58 3.144(3) 116
    C32 H32 O3 . 1.00 2.49 2.917(3) 105
data_global
_journal_date_recd_electronic     2011-06-21
_journal_date_accepted     2011-07-11
_journal_name_full     'Acta Crystallographica, Section E'
_journal_year     2011
_journal_volume     67
_journal_issue      8
_journal_page_first     o2065
_journal_page_last     o2065
_journal_paper_category     QO
_journal_coeditor_code     PV2421
_publ_contact_author_name     'Professor Duan HQ'
_publ_contact_author_address
;
School of Pharmaceutical Sciences
Tianjin Medical University
Tianjin 300070
People's Republic of China
;
_publ_contact_author_email     'duanhq@tijmu.edu.cn'
_publ_contact_author_fax     '+86 22 23542775'
_publ_contact_author_phone     '+86 22 23542018'
_publ_section_title
;
(<i>Z</i>)-3\a-(1,3-Dioxoisoindolin-2-yl)-17(20)-pregnene
;
loop_
    _publ_author_name
    _publ_author_footnote
    _publ_author_address
    'Qi, Yue' .
;
School of Pharmaceutical Sciences, Research Center of Basic Medical Scienses
Tianjin Medical University
Tianjin 300070
People's Republic of China
;
    'Qin, Nan' .
;
School of Pharmaceutical Sciences, Research Center of Basic Medical Scienses
Tianjin Medical University
Tianjin 300070
People's Republic of China
;
    'Duan, Hong-Quan' .
;
School of Pharmaceutical Sciences, Research Center of Basic Medical Scienses
Tianjin Medical University
Tianjin 300070
People's Republic of China
;
