# Supplementary material for: (Z)-3α-(1,3-Dioxoisoindolin-2-yl)-17(20)-pregnene
Source: Acta Crystallogr Sect E Struct Rep Online. 2011 Jul 16;67(Pt 8):o2065. doi: 10.1107/S1600536811027632 (PMC3213511; doi:10.1107/S1600536811027632)
Supplement: Supplementary file 2 [file e-67-o2065-Isup2.hkl]

# 
# h,k,l, Fc-squared, Fo-squared, sigma(Fo-squared) and status flag 
# 
data_I
_shelx_title ' shelx in P2(1)' 
_shelx_refln_list_code          4 
_shelx_F_calc_maximum      140.78 
_exptl_crystal_F_000       936.00 
_reflns_d_resolution_high  0.7600 
 
loop_ 
 _symmetry_equiv_pos_as_xyz 
 'x, y, z' 
 '-x, y+1/2, -z' 
 
_cell_length_a     7.5895 
_cell_length_b    31.3546 
_cell_length_c     9.8912 
_cell_angle_alpha  90.000 
_cell_angle_beta   93.056 
_cell_angle_gamma  90.000 
 
_shelx_F_squared_multiplier     1.000 
 
loop_ 
 _refln_index_h 
 _refln_index_k 
 _refln_index_l 
 _refln_F_squared_calc 
 _refln_F_squared_meas 
 _refln_F_squared_sigma 
 _refln_observed_status 
   1   0   0     2200.95     1968.62     67.10 o 
   2   0   0     4186.91     3818.62    129.53 o 
   3   0   0     1119.17     1257.55     33.10 o 
   4   0   0       13.03       13.18      1.47 o 
   5   0   0      140.30      156.52      9.07 o 
   6   0   0       35.22       33.80     10.67 o 
   7   0   0      107.43       99.74     10.59 o 
   8   0   0       40.90       34.28     10.62 o 
   1   1   0     6914.02     5907.20    154.80 o 
   2   1   0    11034.91     9785.56    237.18 o 
   3   1   0      125.86      111.10      2.70 o 
   4   1   0     1450.17     1409.48     22.73 o 
   5   1   0      102.89      102.38      5.26 o 
   6   1   0     1408.10     1409.69     49.20 o 
   7   1   0      129.72      133.38      9.08 o 
   8   1   0        1.79        4.01      1.42 o 
   1   2   0       15.76       18.33      0.66 o 
   2   2   0     2310.90     2132.56     56.44 o 
   3   2   0      217.84      231.22     11.53 o 
   4   2   0      235.18      246.79      7.47 o 
   5   2   0      520.31      476.21     10.69 o 
   6   2   0      151.40      143.96      6.29 o 
   7   2   0      287.88      287.07     12.71 o 
   8   2   0       21.59       24.20      4.52 o 
   1   3   0     2007.40     1837.05     45.79 o 
   2   3   0     8957.99     8347.59    220.51 o 
   3   3   0      653.16      653.49     14.97 o 
   4   3   0      530.30      555.72     14.33 o 
   5   3   0      271.81      272.51      9.55 o 
   6   3   0     1238.88     1216.75     29.93 o 
   7   3   0      129.82      128.51      7.76 o 
   8   3   0      152.65      164.70     14.24 o 
   0   4   0     3731.49     3242.28    135.08 o 
   1   4   0     2017.04     1584.94    112.74 o 
   2   4   0     5553.05     5195.02    143.23 o 
   3   4   0     1128.60     1147.35     39.77 o 
   4   4   0     1642.98     1759.59     29.79 o 
   5   4   0      379.54      393.63      8.60 o 
   6   4   0       46.61       37.35      3.32 o 
   7   4   0      390.52      363.59     18.92 o 
   8   4   0       83.85       96.78     10.64 o 
   9   4   0       24.83       25.68      8.82 o 
   1   5   0     1693.83     1412.09    118.32 o 
   2   5   0     4293.69     3140.15    420.47 o 
   3   5   0     1540.17     1514.88     43.27 o 
   4   5   0      659.95      653.74     16.44 o 
   5   5   0      116.40      118.89      5.98 o 
   6   5   0      297.01      301.64      9.25 o 
   7   5   0      146.30      156.52      9.71 o 
   8   5   0       74.66       81.98     11.83 o 
   9   5   0       13.86       15.61      5.99 o 
   0   6   0      487.58      514.47     16.96 o 
   1   6   0      553.19      491.29     13.05 o 
   2   6   0     2399.72     2298.05     55.52 o 
   3   6   0     1045.18     1088.67     21.56 o 
   4   6   0      177.21      180.52      6.12 o 
   5   6   0      164.70      173.91      6.40 o 
   6   6   0       88.96       90.14      5.15 o 
   7   6   0        3.35        6.79      2.07 o 
   8   6   0       93.52      108.87      9.92 o 
   9   6   0        1.34        1.49      1.14 o 
   1   7   0     1178.18     1075.65     31.45 o 
   2   7   0       12.65       14.27      1.10 o 
   3   7   0     5515.08     5527.69    167.48 o 
   4   7   0     1186.69     1174.61     22.59 o 
   5   7   0       59.77       57.49      4.38 o 
   6   7   0      271.81      250.56      7.83 o 
   7   7   0       73.75       77.26     18.76 o 
   8   7   0       13.09        7.58      6.38 o 
   9   7   0       73.91       66.75     10.83 o 
   0   8   0     3613.65     3607.73    148.51 o 
   1   8   0     2121.39     1883.32     87.04 o 
   2   8   0       68.24       67.21      2.60 o 
   3   8   0     4419.69     4555.87     86.81 o 
   4   8   0      317.85      360.50     10.95 o 
   5   8   0       48.43       49.24      3.85 o 
   6   8   0       41.48       46.89      4.84 o 
   7   8   0      102.08      106.41     12.72 o 
   8   8   0        9.98       16.29      3.68 o 
   9   8   0       14.67       18.05      4.81 o 
   1   9   0      920.05      817.09     21.61 o 
   2   9   0     1429.94     1417.15     40.38 o 
   3   9   0      984.54     1018.86     20.12 o 
   4   9   0      627.04      614.12     18.21 o 
   5   9   0      148.40      143.25      5.05 o 
   6   9   0       89.76       92.43      7.20 o 
   7   9   0       85.00       92.29      9.89 o 
   8   9   0       88.02       97.02     10.74 o 
   9   9   0       80.20       64.31     11.86 o 
   0  10   0     4224.67     4135.72    171.99 o 
   1  10   0        5.11        7.71      1.47 o 
   2  10   0       63.46       61.61      3.67 o 
   3  10   0     1538.97     1670.14     30.81 o 
   4  10   0       22.76       19.19      2.89 o 
   5  10   0      153.44      149.96      6.38 o 
   6  10   0      261.52      270.68     12.95 o 
   7  10   0      168.29      136.41     10.66 o 
   8  10   0        3.63        4.37      4.47 o 
   9  10   0       24.12       12.23      4.23 o 
   1  11   0      149.43      137.14      4.64 o 
   2  11   0     2389.38     2444.58     79.13 o 
   3  11   0      243.57      241.77      7.26 o 
   4  11   0      208.39      226.57      7.25 o 
   5  11   0      734.75      707.09     15.30 o 
   6  11   0      497.86      448.70     14.13 o 
   7  11   0       80.69       85.34      9.73 o 
   8  11   0       26.11       27.54      4.79 o 
   9  11   0       83.10       80.25     11.34 o 
   0  12   0     3699.89     4050.06    235.88 o 
   1  12   0      107.21      107.14      7.32 o 
   2  12   0      121.97      151.88      6.40 o 
   3  12   0      859.12      931.24     21.53 o 
   4  12   0       29.57       39.12      2.95 o 
   5  12   0      599.48      546.06     19.75 o 
   6  12   0      372.86      347.30     16.40 o 
   7  12   0       53.07       49.37      5.12 o 
   8  12   0       38.48       41.14      6.98 o 
   9  12   0      171.46      209.92     12.64 o 
   1  13   0     1265.17     1348.30     37.94 o 
   2  13   0      143.50      141.48      6.87 o 
   3  13   0       81.81       90.46      3.70 o 
   4  13   0       29.22       23.07      1.65 o 
   5  13   0      339.98      301.34     11.73 o 
   6  13   0      411.57      396.80     14.02 o 
   7  13   0       67.36       65.74      6.60 o 
   8  13   0      111.02       96.82     12.17 o 
   9  13   0      257.10      293.20     22.29 o 
   0  14   0     7943.62     8779.89    653.02 o 
   1  14   0     4290.62     4426.43    164.01 o 
   2  14   0      339.28      333.06     11.94 o 
   3  14   0       34.87       38.05      4.41 o 
   4  14   0      106.62      107.65      5.60 o 
   5  14   0      247.61      236.55      9.83 o 
   6  14   0      150.87      153.78      8.88 o 
   7  14   0       63.19       67.60     10.36 o 
   8  14   0      148.10      161.42     16.20 o 
   9  14   0      119.92      153.19     14.45 o 
   1  15   0      425.32      460.10     15.03 o 
   2  15   0      651.26      658.70     17.72 o 
   3  15   0      101.20      112.42      5.24 o 
   4  15   0      174.77      177.17      7.15 o 
   5  15   0      385.87      369.95     12.58 o 
   6  15   0      165.41      132.13      7.50 o 
   7  15   0       76.66       79.59      7.20 o 
   8  15   0       92.92      117.28     14.26 o 
   9  15   0       52.54       50.00      9.16 o 
   0  16   0     3897.53     4157.88    140.92 o 
   1  16   0      409.03      385.67     13.17 o 
   2  16   0      976.33      913.48     21.24 o 
   3  16   0      648.96      678.76     21.60 o 
   4  16   0      178.22      163.61      6.26 o 
   5  16   0      175.35      166.24      9.23 o 
   6  16   0      220.46      241.38     11.64 o 
   7  16   0        9.07       11.19      3.39 o 
   8  16   0        3.56        8.62      2.46 o 
   9  16   0      211.71      231.20     14.72 o 
   1  17   0      440.38      416.17     19.46 o 
   2  17   0      150.98      127.03      5.75 o 
   3  17   0       62.26       74.26      7.46 o 
   4  17   0       90.86       98.00     13.93 o 
   5  17   0      133.53      113.40      9.00 o 
   6  17   0       32.25       34.61      5.75 o 
   7  17   0       44.56       42.84      8.53 o 
   8  17   0       48.44       52.41      9.99 o 
   9  17   0       83.75       74.76     12.82 o 
   0  18   0      296.10      308.11     22.58 o 
   1  18   0      605.44      602.35     24.60 o 
   2  18   0      206.43      188.85      8.09 o 
   3  18   0      206.59      182.04      9.08 o 
   4  18   0     1144.05     1095.46     30.48 o 
   5  18   0      189.42      150.91     13.20 o 
   6  18   0      104.88      126.49      9.69 o 
   7  18   0       36.72       28.21      4.67 o 
   8  18   0        8.55       12.64      4.05 o 
   1  19   0      225.08      217.08      9.31 o 
   2  19   0      447.11      435.21     18.87 o 
   3  19   0      345.72      329.24     13.26 o 
   4  19   0      466.84      435.55     16.28 o 
   5  19   0      536.62      506.69     18.50 o 
   6  19   0      181.27      178.83     11.85 o 
   7  19   0      187.01      185.98     13.63 o 
   8  19   0      128.48      132.75     19.09 o 
   0  20   0      209.23      178.39     14.02 o 
   1  20   0      234.60      235.09     10.75 o 
   2  20   0      508.11      503.84     13.25 o 
   3  20   0      677.93      710.42     19.80 o 
   4  20   0     1250.68     1227.45     39.21 o 
   5  20   0      358.87      376.52     16.37 o 
   6  20   0       29.38       31.75      4.02 o 
   7  20   0       62.87       65.62     12.29 o 
   8  20   0       81.78      102.51     14.96 o 
   1  21   0      585.60      559.40     19.20 o 
   2  21   0     1883.29     1735.44     55.84 o 
   3  21   0     3319.32     3144.46    101.48 o 
   4  21   0      648.10      581.51     22.88 o 
   5  21   0      101.35       97.41      8.98 o 
   6  21   0       21.55       16.54      2.39 o 
   7  21   0      169.41      158.78     10.42 o 
   8  21   0       36.35       28.65      6.92 o 
   0  22   0      865.72      814.02     52.80 o 
   1  22   0       87.91       85.83      9.76 o 
   2  22   0      533.40      517.74     14.91 o 
   3  22   0     1211.05     1145.54     36.72 o 
   4  22   0      176.81      182.80     11.62 o 
   5  22   0       59.99       58.24      5.69 o 
   6  22   0       12.61       15.46      2.80 o 
   7  22   0        2.53        3.90      2.35 o 
   8  22   0       66.23       83.89     12.32 o 
   1  23   0       44.79       41.31      5.68 o 
   2  23   0     2004.03     2018.91     57.27 o 
   3  23   0      681.11      650.30     21.17 o 
   4  23   0       51.91       51.51      7.35 o 
   5  23   0       57.43       60.93      5.91 o 
   6  23   0        8.69       10.73      2.71 o 
   7  23   0       41.83       33.51      7.39 o 
   8  23   0       90.15       97.18     13.92 o 
   0  24   0      202.47      188.99     14.89 o 
   1  24   0      178.91      170.45     11.73 o 
   2  24   0      206.57      189.40     12.21 o 
   3  24   0     1455.46     1460.26     80.42 o 
   4  24   0       21.37       18.01      3.01 o 
   5  24   0      108.54      102.21      7.86 o 
   6  24   0       42.08       41.32      6.08 o 
   7  24   0       79.02       87.63     18.08 o 
   8  24   0       62.96       64.07     11.84 o 
   1  25   0      654.03      637.97     24.78 o 
   2  25   0       57.80       58.50      6.95 o 
   3  25   0      289.59      309.30     14.98 o 
   4  25   0      284.13      265.26     12.87 o 
   5  25   0       66.30       76.62      6.07 o 
   6  25   0       24.09       20.89      3.45 o 
   7  25   0       26.22       24.25      7.43 o 
   0  26   0     1158.38     1039.41     56.92 o 
   1  26   0       34.88       35.62      5.05 o 
   2  26   0       99.81      105.89      9.90 o 
   3  26   0      415.56      422.55     15.33 o 
   4  26   0        4.62        4.27      1.09 o 
   5  26   0      187.54      201.45      9.80 o 
   6  26   0        1.79        4.71      2.24 o 
   7  26   0       47.17       33.05      9.50 o 
   1  27   0     1127.18     1090.15     45.81 o 
   2  27   0      235.07      225.42     14.08 o 
   3  27   0       89.98      108.29     11.39 o 
   4  27   0      132.78      129.20      7.43 o 
   5  27   0       11.41       12.25      3.07 o 
   6  27   0       26.26       30.20      6.16 o 
   7  27   0       24.01       26.93      8.46 o 
   0  28   0      527.72      459.88     27.83 o 
   1  28   0     1254.52     1128.38     67.28 o 
   2  28   0      199.65      157.57     13.27 o 
   3  28   0       25.05       15.35      6.51 o 
   4  28   0       61.62       65.69      6.90 o 
   5  28   0       89.55      106.95      6.23 o 
   6  28   0       34.61       32.71      5.72 o 
   7  28   0       36.41       39.25      9.51 o 
   1  29   0       51.45       45.87     10.46 o 
   2  29   0      283.98      283.67     16.95 o 
   3  29   0      121.16      123.07     17.32 o 
   4  29   0       48.82       50.24      7.42 o 
   5  29   0        4.64        5.32      1.74 o 
   6  29   0      103.21      106.89     11.18 o 
   7  29   0       36.70       25.67      8.21 o 
   0  30   0     1048.79      949.12     62.46 o 
   1  30   0       47.10       56.92     10.70 o 
   2  30   0      183.36      177.63     14.09 o 
   3  30   0        0.38        1.20      1.45 o 
   4  30   0       27.98       24.24      3.79 o 
   5  30   0      230.01      270.69     16.03 o 
   6  30   0       32.78       35.83      6.79 o 
   1  31   0       45.08       43.22      5.11 o 
   2  31   0       75.71       75.82     14.09 o 
   3  31   0       81.60       84.39     16.52 o 
   4  31   0       42.67       52.18      8.91 o 
   5  31   0       89.60      100.08      7.57 o 
   6  31   0       21.10       24.10      6.29 o 
   1  32   0       12.27       14.50      5.25 o 
   2  32   0       62.51       62.79      9.57 o 
   3  32   0       51.62       52.79     12.03 o 
   4  32   0      382.55      454.46     24.75 o 
   5  32   0       56.85       54.49     10.57 o 
   6  32   0      126.19      134.44     14.22 o 
   1  33   0        9.68       11.35      3.98 o 
   2  33   0       12.18       12.37      3.65 o 
   3  33   0      244.41      265.38     28.63 o 
   4  33   0       55.28       60.65     11.49 o 
   5  33   0      113.67      134.65     20.81 o 
   1  34   0      152.52      161.13     20.38 o 
   2  34   0       99.18      105.75      8.88 o 
   3  34   0       52.67       49.90     11.33 o 
   4  34   0       79.52       93.87     15.23 o 
   5  34   0       49.66       56.06      6.46 o 
   1  35   0       56.26       51.37     10.66 o 
   2  35   0       10.70       17.14      3.27 o 
   3  35   0        8.54        7.75      3.28 o 
   4  35   0       62.85       55.98      9.02 o 
   5  35   0       16.12       16.15      4.00 o 
   0  36   0       71.67       81.91     14.13 o 
   1  36   0       58.38       74.21     14.20 o 
   2  36   0       26.62       21.91      6.52 o 
   3  36   0      109.83      121.98     13.46 o 
   4  36   0       58.63       54.62     11.38 o 
   1  37   0       21.18       34.47     10.62 o 
   2  37   0       88.27       96.44     11.29 o 
   3  37   0        3.93        6.97      2.52 o 
   4  37   0      104.80      127.88     18.63 o 
   0  38   0       10.92       19.30      6.73 o 
   1  38   0       76.51       78.59     19.54 o 
   2  38   0       58.37       46.40     12.53 o 
   3  38   0        7.41        8.30      3.59 o 
   1  39   0        5.12        9.14      2.52 o 
   2  39   0       67.34       79.41     24.57 o 
   3  39   0       26.44        6.58      7.40 o 
   0  40   0       28.28       31.81     13.87 o 
   1  40   0        6.77        6.12      3.02 o 
   2  40   0       61.98       69.75     19.17 o 
   1  41   0      140.02      168.86     11.16 o 
  -8   0   1       38.65       33.79      5.95 o 
  -7   0   1      169.67      171.85     10.55 o 
  -6   0   1      916.53      916.55     43.04 o 
  -5   0   1      610.75      582.74     20.63 o 
  -4   0   1      901.51     1033.06     59.03 o 
  -3   0   1      174.62      149.13      4.98 o 
  -2   0   1    16817.85    14341.63    835.60 o 
  -1   0   1    19819.46    15978.02    914.92 o 
   0   0   1     3128.89     2774.92    117.04 o 
   1   0   1     5212.89     4676.29    192.44 o 
   2   0   1     6910.82     5896.02    200.08 o 
   3   0   1      819.85      801.15     21.41 o 
   4   0   1       27.06       26.90      3.32 o 
   5   0   1        7.49        8.37      1.06 o 
   6   0   1     1113.41     1094.01     37.62 o 
   7   0   1       16.10       15.27      3.05 o 
   8   0   1       12.52       10.05      4.91 o 
  -8   1   1        8.50       11.88      3.03 o 
  -7   1   1      232.82      247.98     10.87 o 
  -6   1   1       84.85       87.18      5.19 o 
  -5   1   1      373.74      359.63      8.03 o 
  -4   1   1      381.48      375.19      9.24 o 
  -3   1   1      349.35      334.31      8.62 o 
  -2   1   1     7292.73     2881.02   1672.64 o 
  -1   1   1     9592.56     7020.91    810.69 o 
   0   1   1     3358.42     3061.74    102.98 o 
   1   1   1    17697.20    14742.56    548.00 o 
   2   1   1      629.48      572.95     15.67 o 
   3   1   1      388.85      368.20      8.65 o 
   4   1   1      120.69      127.67      4.81 o 
   5   1   1      177.37      169.18      6.27 o 
   6   1   1      766.88      735.84     17.80 o 
   7   1   1      309.05      285.81     12.50 o 
   8   1   1       57.31       59.35     11.01 o 
  -8   2   1       43.99       43.80      8.18 o 
  -7   2   1      133.96      124.23      7.95 o 
  -6   2   1      584.50      560.57     14.07 o 
  -5   2   1     1057.01      961.84     31.87 o 
  -4   2   1      310.47      299.36     19.26 o 
  -3   2   1      245.31      243.34     14.36 o 
  -2   2   1     9443.99     8522.09    226.90 o 
  -1   2   1      687.20      599.21     12.42 o 
   0   2   1     2562.95     2318.14     68.07 o 
   1   2   1      895.17      870.56     23.75 o 
   2   2   1     3828.42     3308.59    164.45 o 
   3   2   1      378.61      344.15      8.85 o 
   4   2   1       33.69       36.77      2.39 o 
   5   2   1      217.47      178.91      6.67 o 
   6   2   1      406.71      378.02     11.63 o 
   7   2   1       75.79       73.58      6.55 o 
   8   2   1        9.34        1.89      2.11 o 
  -8   3   1       32.74       32.11      6.37 o 
  -7   3   1       63.57       67.49      6.80 o 
  -6   3   1     1074.53     1083.01     27.69 o 
  -5   3   1       73.55       73.73      4.24 o 
  -4   3   1     2149.23     2100.56     59.48 o 
  -3   3   1     1185.93     1181.82     58.77 o 
  -2   3   1     8831.02     6825.27    668.94 o 
  -1   3   1     1888.28     1700.04     44.79 o 
   0   3   1    11273.11     9988.71    290.93 o 
   1   3   1      376.77      344.91     11.84 o 
   2   3   1      693.69      604.11     18.56 o 
   3   3   1      435.35      458.29     14.29 o 
   4   3   1      710.99      651.76     15.78 o 
   5   3   1      267.49      240.00      8.70 o 
   6   3   1      373.14      345.83     10.63 o 
   7   3   1       14.47       14.94      3.13 o 
   8   3   1       24.12       15.74      3.73 o 
  -9   4   1       32.29       30.03      7.40 o 
  -8   4   1       40.98       34.08      6.73 o 
  -7   4   1       51.31       46.65      5.29 o 
  -6   4   1      200.81      198.60      7.94 o 
  -5   4   1       58.45       47.65      3.15 o 
  -4   4   1      462.79      442.13     30.28 o 
  -3   4   1      910.49      923.19     17.29 o 
  -2   4   1     5013.83     4855.40    145.26 o 
  -1   4   1      467.33      403.19     10.34 o 
   0   4   1     1295.44     1238.82     25.40 o 
   1   4   1      887.37      758.11     92.39 o 
   2   4   1     1319.25     1229.43     25.90 o 
   3   4   1      101.49      102.44      4.27 o 
   4   4   1     1057.63     1075.06     21.95 o 
   5   4   1      520.59      489.52     11.36 o 
   6   4   1      565.27      525.38     14.93 o 
   7   4   1      286.09      294.85     17.32 o 
   8   4   1       22.56       19.32      3.56 o 
   9   4   1        1.72        1.89      1.21 o 
  -9   5   1       27.63       19.62      5.56 o 
  -8   5   1        3.15        3.24      2.24 o 
  -7   5   1      136.80      139.12      7.10 o 
  -6   5   1     2627.47     2560.32     91.37 o 
  -5   5   1      133.15      122.26      5.63 o 
  -4   5   1     1274.53     1267.87     24.45 o 
  -3   5   1     4490.91     4824.95    115.38 o 
  -2   5   1    13528.31    11072.77   1143.45 o 
  -1   5   1     5014.34     4533.66    154.81 o 
   0   5   1     6290.17     5439.52    142.78 o 
   1   5   1      442.86      452.48     12.44 o 
   2   5   1       95.85       94.27      2.46 o 
   3   5   1       25.69       26.06      3.68 o 
   4   5   1      244.65      229.29      7.63 o 
   5   5   1     1011.13      993.62     21.70 o 
   6   5   1       56.95       54.91      4.21 o 
   7   5   1       79.58       79.21     14.33 o 
   8   5   1       26.63       19.15      3.79 o 
   9   5   1       35.95       27.98     11.57 o 
  -9   6   1        4.41        3.09      1.45 o 
  -8   6   1       43.30       65.03     12.85 o 
  -7   6   1      229.68      239.37     11.72 o 
  -6   6   1      235.58      212.34     10.22 o 
  -5   6   1     1817.85     1751.45     45.63 o 
  -4   6   1     5830.51     6205.18    127.48 o 
  -3   6   1      649.88      677.39     14.91 o 
  -2   6   1     5986.48     5852.09    218.00 o 
  -1   6   1     2354.15     2121.11     72.08 o 
   0   6   1      712.60      685.38     20.39 o 
   1   6   1      703.81      646.40     13.54 o 
   2   6   1     1150.92     1137.26     24.10 o 
   3   6   1      356.90      345.40      9.05 o 
   4   6   1      215.48      193.54     11.21 o 
   5   6   1       23.48       24.07      2.33 o 
   6   6   1      853.37      864.34     23.73 o 
   7   6   1      123.40      117.46     10.04 o 
   8   6   1        3.30        3.57      2.09 o 
   9   6   1       26.10       20.21      8.70 o 
  -9   7   1       50.64       59.95      7.99 o 
  -8   7   1       68.59       66.40     13.27 o 
  -7   7   1       38.85       35.62      7.16 o 
  -6   7   1      301.33      306.54     19.66 o 
  -5   7   1      180.77      177.82      9.20 o 
  -4   7   1      992.39     1003.74     19.25 o 
  -3   7   1      882.96      902.11     16.46 o 
  -2   7   1     2928.54     2701.23     92.00 o 
  -1   7   1     3385.43     3044.84    105.19 o 
   0   7   1      492.30      483.08      9.87 o 
   1   7   1       25.28       23.79      1.21 o 
   2   7   1      746.87      730.55     17.39 o 
   3   7   1     1585.31     1572.00     38.69 o 
   4   7   1      326.09      325.46     10.65 o 
   5   7   1      324.21      312.26     19.78 o 
   6   7   1      150.74      130.03      7.48 o 
   7   7   1        4.88        4.07      1.61 o 
   8   7   1       64.72       72.56      6.35 o 
   9   7   1       43.61       44.81     13.46 o 
  -9   8   1       29.82       25.60      5.97 o 
  -8   8   1       48.41       42.84      7.09 o 
  -7   8   1       45.80       57.84      5.76 o 
  -6   8   1      492.56      481.37     18.71 o 
  -5   8   1      472.32      430.63     12.25 o 
  -4   8   1     3543.74     3732.39     86.84 o 
  -3   8   1     1570.55     1642.77     26.14 o 
  -2   8   1     2541.57     2621.32     89.81 o 
  -1   8   1      346.97      340.13     25.08 o 
   0   8   1      685.02      640.11     15.84 o 
   1   8   1     1156.48     1042.44     47.29 o 
   2   8   1      599.65      577.85     12.18 o 
   3   8   1     4197.50     4293.48     66.45 o 
   4   8   1      956.16     1000.31     22.42 o 
   5   8   1      154.03      152.11      5.87 o 
   6   8   1      772.79      724.01     23.88 o 
   7   8   1      172.70      158.71     13.27 o 
   8   8   1       16.38       13.16      3.58 o 
   9   8   1      147.80      171.34     13.13 o 
  -9   9   1       17.89       16.33      5.98 o 
  -8   9   1       86.67       85.14     11.47 o 
  -7   9   1       93.36       82.62      7.63 o 
  -6   9   1       30.03       20.89      2.49 o 
  -5   9   1      295.40      304.19     10.00 o 
  -4   9   1      328.39      328.95     10.67 o 
  -3   9   1     1273.70     1337.50     21.52 o 
  -2   9   1      398.08      427.21     13.39 o 
  -1   9   1     1956.31     1857.50     63.67 o 
   0   9   1      409.70      370.32      9.54 o 
   1   9   1     1089.07     1068.74     25.20 o 
   2   9   1     4962.42     4949.97    120.30 o 
   3   9   1       43.18       43.22      2.69 o 
   4   9   1      548.55      583.66     25.98 o 
   5   9   1        8.18       11.32      1.37 o 
   6   9   1      159.33      137.96      7.59 o 
   7   9   1      306.37      306.33     16.90 o 
   8   9   1        6.81        6.15      2.26 o 
   9   9   1       90.17      116.76     13.33 o 
  -9  10   1      212.44      254.01     32.70 o 
  -8  10   1      110.57      124.33     15.14 o 
  -7  10   1      252.59      279.83     18.60 o 
  -6  10   1      153.75      153.54      8.41 o 
  -5  10   1        5.75        7.38      2.34 o 
  -4  10   1      538.87      535.34     17.12 o 
  -3  10   1      364.13      348.23      8.59 o 
  -2  10   1      390.30      352.51     12.89 o 
  -1  10   1      560.14      552.83     14.58 o 
   0  10   1      531.17      489.90     11.86 o 
   1  10   1      359.99      366.54     10.39 o 
   2  10   1     1965.04     2019.34     53.13 o 
   3  10   1     1428.92     1481.69     32.20 o 
   4  10   1      140.86      149.17      5.21 o 
   5  10   1      272.61      243.41      9.54 o 
   6  10   1       14.20       10.66      3.04 o 
   7  10   1      142.00      139.60      9.49 o 
   8  10   1      164.77      180.65     14.88 o 
   9  10   1      121.77      129.68      7.14 o 
  -9  11   1       25.77       27.66      6.19 o 
  -8  11   1      119.93      110.00     20.01 o 
  -7  11   1      117.63      107.91      8.35 o 
  -6  11   1      898.16      838.81     27.16 o 
  -5  11   1      129.73      125.60      6.29 o 
  -4  11   1       49.99       52.82      3.38 o 
  -3  11   1      158.65       44.79     61.65 o 
  -2  11   1     1006.45      982.10     21.85 o 
  -1  11   1     1303.71     1297.99     34.20 o 
   0  11   1      557.45      494.05     20.28 o 
   1  11   1      454.55      450.57     13.20 o 
   2  11   1      537.07      526.45     12.86 o 
   3  11   1      181.17      167.15      5.67 o 
   4  11   1      261.94      268.02      9.83 o 
   5  11   1      168.55      164.68      7.45 o 
   6  11   1      625.01      604.44     18.07 o 
   7  11   1       18.49       10.78      7.98 o 
   8  11   1        6.88        6.69      2.87 o 
   9  11   1      146.63      161.50      8.45 o 
  -9  12   1       36.06       35.86      8.81 o 
  -8  12   1       64.33       61.91      9.20 o 
  -7  12   1      149.83      154.37     11.79 o 
  -6  12   1      965.69      889.59     50.19 o 
  -5  12   1      472.63      468.00     13.12 o 
  -4  12   1      205.04      198.75     11.39 o 
  -3  12   1      140.04      143.10      7.44 o 
  -2  12   1      420.37      421.54     13.35 o 
  -1  12   1     1650.98     1619.87     61.94 o 
   0  12   1     1745.15     1714.30     64.27 o 
   1  12   1     1385.32     1452.51     34.18 o 
   2  12   1      759.90      714.50     25.46 o 
   3  12   1      273.70      254.75     11.63 o 
   4  12   1       25.12       25.60      2.14 o 
   5  12   1       62.84       61.47      5.67 o 
   6  12   1        9.89       11.45      3.68 o 
   7  12   1      372.26      358.39     17.85 o 
   8  12   1      210.48      237.39     11.00 o 
   9  12   1       28.52       22.10      7.77 o 
  -9  13   1      112.43      132.19     13.88 o 
  -8  13   1       84.76       64.58     13.03 o 
  -7  13   1      265.98      239.80     18.88 o 
  -6  13   1      435.33      417.09     15.21 o 
  -5  13   1      108.81      104.26      5.54 o 
  -4  13   1      245.75      237.76      9.40 o 
  -3  13   1      543.09      569.95     24.10 o 
  -2  13   1      113.90      115.79      5.70 o 
  -1  13   1     2315.77     2294.67     48.91 o 
   0  13   1     1504.29     1662.93     61.20 o 
   1  13   1     3482.44     3643.60     63.66 o 
   2  13   1      179.38      185.58      9.86 o 
   3  13   1      118.97       98.90      3.48 o 
   4  13   1      117.27      123.39      7.03 o 
   5  13   1       44.73       41.33      4.76 o 
   6  13   1      410.69      392.25     21.18 o 
   7  13   1       51.53       59.72      7.54 o 
   8  13   1      105.85      115.93     10.18 o 
   9  13   1       27.78       25.83      8.85 o 
  -9  14   1       21.37       17.52      8.37 o 
  -8  14   1       43.36       46.91      8.89 o 
  -7  14   1        3.99        2.80      5.07 o 
  -6  14   1       59.67       62.59      7.69 o 
  -5  14   1      103.14       84.87      5.92 o 
  -4  14   1      311.26      311.98     15.45 o 
  -3  14   1      135.45      131.52      6.25 o 
  -2  14   1       85.33       83.92      8.25 o 
  -1  14   1     1215.74     1296.99     26.84 o 
   0  14   1     1506.95     1539.26     32.90 o 
   1  14   1      120.63      101.23      4.31 o 
   2  14   1      113.97      123.13      4.79 o 
   3  14   1      629.76      588.93     21.61 o 
   4  14   1       98.69       79.17     12.91 o 
   5  14   1      322.46      284.02      9.66 o 
   6  14   1       58.48       63.80      6.96 o 
   7  14   1       57.59       64.34      5.97 o 
   8  14   1        3.30        2.75      1.81 o 
   9  14   1       31.16       32.81      9.74 o 
  -9  15   1       50.50       55.45      8.55 o 
  -8  15   1      165.31      162.68     13.92 o 
  -7  15   1        6.46        7.79      2.48 o 
  -6  15   1       11.25        5.63      4.88 o 
  -5  15   1       13.84       13.10      1.76 o 
  -4  15   1       13.12       13.85      1.73 o 
  -3  15   1      128.65      133.50      6.43 o 
  -2  15   1      425.05      394.65     16.40 o 
  -1  15   1      174.64      175.80      8.53 o 
   0  15   1     1309.75     1586.93     32.34 o 
   1  15   1     3426.60     3954.65     70.22 o 
   2  15   1       28.51       23.98      2.19 o 
   3  15   1       36.24       44.73      2.48 o 
   4  15   1      566.01      555.31     18.46 o 
   5  15   1       23.86       21.15      4.86 o 
   6  15   1      169.50      197.70      9.97 o 
   7  15   1       16.47       15.55      2.44 o 
   8  15   1       14.08       21.69      6.15 o 
   9  15   1       12.57       10.22      3.94 o 
  -9  16   1      425.47      484.73     30.11 o 
  -8  16   1       25.66       21.38      6.27 o 
  -7  16   1        3.19        3.45      2.91 o 
  -6  16   1       26.35       24.88      4.09 o 
  -5  16   1      209.39      215.22     14.61 o 
  -4  16   1      666.99      638.20     21.45 o 
  -3  16   1      270.72      259.66     11.97 o 
  -2  16   1      186.76      215.59      9.35 o 
  -1  16   1      113.72      116.15      6.55 o 
   0  16   1      155.56      170.20      8.12 o 
   1  16   1     1016.96     1012.39     24.71 o 
   2  16   1      363.80      373.82     11.93 o 
   3  16   1      519.79      534.29     13.13 o 
   4  16   1      164.23      162.54      7.56 o 
   5  16   1       21.52       28.65      3.36 o 
   6  16   1       19.11       21.84      3.91 o 
   7  16   1       42.57       35.02      5.35 o 
   8  16   1        0.97        2.94      1.72 o 
   9  16   1       38.14       25.13      8.51 o 
  -9  17   1       11.22       12.81      3.64 o 
  -8  17   1       88.34       80.12     12.03 o 
  -7  17   1       49.60       58.31      7.67 o 
  -6  17   1      767.90      719.68     28.23 o 
  -5  17   1       58.85       58.19      6.12 o 
  -4  17   1       59.85       56.59      5.54 o 
  -3  17   1      232.74      217.67     12.28 o 
  -2  17   1        1.27        4.00      1.27 o 
  -1  17   1      294.69      304.69     13.12 o 
   0  17   1      580.70      604.51     18.96 o 
   1  17   1      458.63      502.32     20.74 o 
   2  17   1       66.36       72.04      3.06 o 
   3  17   1      165.40      161.56      6.51 o 
   4  17   1      241.57      251.31     10.79 o 
   5  17   1      100.84      119.15      9.39 o 
   6  17   1       37.78       34.08      5.65 o 
   7  17   1       94.94       94.09      6.79 o 
   8  17   1       12.89       14.48      3.99 o 
   9  17   1       68.60       65.53      9.47 o 
  -8  18   1      177.45      222.60     14.04 o 
  -7  18   1        8.58        4.88      3.85 o 
  -6  18   1      208.81      206.73     12.60 o 
  -5  18   1      202.12      195.41     10.27 o 
  -4  18   1      966.94      961.86     26.61 o 
  -3  18   1      344.35      351.23     13.73 o 
  -2  18   1        2.93        2.28      0.47 o 
  -1  18   1       96.17      111.61      5.39 o 
   0  18   1      235.42      241.59     14.69 o 
   1  18   1       44.80       45.71      3.28 o 
   2  18   1      206.67      233.70      9.22 o 
   3  18   1      940.19      928.44     30.40 o 
   4  18   1      617.24      583.54     15.70 o 
   5  18   1      426.71      450.34     13.96 o 
   6  18   1      213.26      204.40     12.56 o 
   7  18   1       98.55      105.88      5.87 o 
   8  18   1       16.43       21.74      5.62 o 
  -8  19   1       15.66        9.79      3.77 o 
  -7  19   1      146.62      166.08     12.24 o 
  -6  19   1      144.98      125.01      6.77 o 
  -5  19   1      568.75      541.43     19.80 o 
  -4  19   1     1272.63     1229.59     40.32 o 
  -3  19   1     2125.92     2186.84     97.49 o 
  -2  19   1      209.07      209.75      9.65 o 
  -1  19   1      912.16      843.71     32.01 o 
   0  19   1      697.67      743.32     45.87 o 
   1  19   1       29.59       38.90      3.45 o 
   2  19   1       12.49       11.49      2.08 o 
   3  19   1      284.15      293.76     11.57 o 
   4  19   1     1143.54     1078.84     30.70 o 
   5  19   1      779.69      776.82     25.52 o 
   6  19   1       55.13       59.78      6.04 o 
   7  19   1        4.76        7.74      2.20 o 
   8  19   1       32.71       33.19      8.73 o 
  -8  20   1       14.49       13.13      4.03 o 
  -7  20   1      154.54      157.78      9.94 o 
  -6  20   1      178.91      166.31      9.94 o 
  -5  20   1       37.74       27.56      4.21 o 
  -4  20   1     1483.42     1417.13     44.71 o 
  -3  20   1     1892.88     1845.80     51.07 o 
  -2  20   1      913.58      891.83     40.52 o 
  -1  20   1       84.83       62.52      6.81 o 
   0  20   1      575.20      570.61     25.96 o 
   1  20   1      323.73      302.69     15.85 o 
   2  20   1       74.60       67.41      6.77 o 
   3  20   1      112.53      100.23      6.47 o 
   4  20   1     1129.61     1030.70     29.36 o 
   5  20   1      129.40      126.66      6.98 o 
   6  20   1      359.12      369.62     14.50 o 
   7  20   1      212.73      214.40      9.13 o 
   8  20   1       26.73       23.19      6.45 o 
  -8  21   1       67.70       58.09      8.98 o 
  -7  21   1       10.36        6.77      3.42 o 
  -6  21   1       40.11       35.60      4.36 o 
  -5  21   1      187.72      180.51      9.50 o 
  -4  21   1      170.22      156.10     11.25 o 
  -3  21   1      674.62      598.10     17.49 o 
  -2  21   1      615.70      627.40     46.06 o 
  -1  21   1      406.08      396.25     11.40 o 
   0  21   1      313.21      309.23     17.04 o 
   1  21   1      172.35      173.59      8.12 o 
   2  21   1     1477.88     1471.75     68.23 o 
   3  21   1      988.59      878.09     45.95 o 
   4  21   1      207.04      195.05     10.02 o 
   5  21   1      226.35      208.06      9.19 o 
   6  21   1       90.51       87.09      8.69 o 
   7  21   1       10.37        7.72      3.57 o 
   8  21   1        3.71        2.20      2.74 o 
  -8  22   1       10.68       10.13      4.32 o 
  -7  22   1      102.01      109.02      9.62 o 
  -6  22   1      200.13      177.81      9.29 o 
  -5  22   1      195.05      193.34     13.29 o 
  -4  22   1       89.13       97.36      8.80 o 
  -3  22   1      970.02      983.58     31.83 o 
  -2  22   1      444.43      422.27     28.54 o 
  -1  22   1      429.07      416.48     15.78 o 
   0  22   1      223.74      241.86     14.42 o 
   1  22   1      131.86      106.52     10.42 o 
   2  22   1      516.93      490.75     45.64 o 
   3  22   1      207.77      212.54     21.41 o 
   4  22   1      472.75      469.42     12.09 o 
   5  22   1      350.60      362.03     16.94 o 
   6  22   1       97.80      108.82      7.84 o 
   7  22   1       86.48       79.88      6.95 o 
   8  22   1      100.36      101.60     19.94 o 
  -8  23   1       54.56       44.81      7.24 o 
  -7  23   1      111.84      126.07     12.18 o 
  -6  23   1      134.48      133.29      9.20 o 
  -5  23   1      208.48       78.41     78.02 o 
  -4  23   1       59.99       53.83      8.15 o 
  -3  23   1       90.64       95.18      9.82 o 
  -2  23   1     1102.86     1059.22     35.51 o 
  -1  23   1      187.33      190.83      9.16 o 
   0  23   1      248.51      272.36     16.04 o 
   1  23   1      125.19      124.54      6.92 o 
   2  23   1      475.45      513.54     39.73 o 
   3  23   1       31.01       24.17      7.57 o 
   4  23   1       26.45       26.00      3.75 o 
   5  23   1       81.72       92.05      6.95 o 
   6  23   1        4.25        3.97      3.26 o 
   7  23   1       64.44       57.95      8.34 o 
   8  23   1       16.57       18.71      5.48 o 
  -8  24   1       21.44       15.37      5.68 o 
  -7  24   1        9.21       10.22      3.69 o 
  -6  24   1        5.39        5.04      1.85 o 
  -5  24   1       32.33       38.71      5.05 o 
  -4  24   1      562.17      558.69     19.83 o 
  -3  24   1       87.17       81.15      7.88 o 
  -2  24   1      489.49      453.73     19.59 o 
  -1  24   1       75.08       72.63      7.16 o 
   0  24   1      360.93      337.60     18.51 o 
   1  24   1      465.94      450.99     14.12 o 
   2  24   1      157.65      126.86     20.25 o 
   3  24   1      789.20      743.39     22.45 o 
   4  24   1      111.36       94.42     11.26 o 
   5  24   1       19.08       21.84      3.69 o 
   6  24   1       52.49       50.53      7.64 o 
   7  24   1        1.73        1.73      1.71 o 
   8  24   1       20.03       19.14      7.43 o 
  -7  25   1      121.16      138.72     12.53 o 
  -6  25   1       83.36       95.01      5.94 o 
  -5  25   1        8.26        7.52      1.30 o 
  -4  25   1       60.80       58.01      4.89 o 
  -3  25   1      220.56      217.26     14.55 o 
  -2  25   1      454.16      412.79     19.59 o 
  -1  25   1      484.26      469.17     15.84 o 
   0  25   1       45.54       56.37      8.18 o 
   1  25   1      120.80      125.35      7.95 o 
   2  25   1      123.46      125.34     11.45 o 
   3  25   1       13.66       11.91      2.48 o 
   4  25   1       51.30       50.81      6.02 o 
   5  25   1       79.54       76.93      5.54 o 
   6  25   1       85.95       85.68      5.77 o 
   7  25   1       37.32       32.81      6.22 o 
  -7  26   1        5.01        9.45      3.05 o 
  -6  26   1      101.62       92.95      8.42 o 
  -5  26   1        1.12        2.25      1.40 o 
  -4  26   1       80.46       68.95      6.06 o 
  -3  26   1      128.97      134.65     11.49 o 
  -2  26   1       74.78       70.37      9.20 o 
  -1  26   1       49.95       35.89      3.94 o 
   0  26   1       77.99       85.93      7.47 o 
   1  26   1      498.25      528.64     27.44 o 
   2  26   1      272.27      295.07     24.75 o 
   3  26   1      299.60      298.35     18.63 o 
   4  26   1       25.35       27.44      5.05 o 
   5  26   1       15.32       10.56      2.80 o 
   6  26   1       17.95       20.25      5.09 o 
   7  26   1      124.58      117.81      6.47 o 
  -7  27   1      177.75      203.02     15.20 o 
  -6  27   1        4.11        7.31      2.41 o 
  -5  27   1       40.71       52.45      7.37 o 
  -4  27   1      220.54      229.60     15.42 o 
  -3  27   1       74.73       77.92      5.18 o 
  -2  27   1      477.52      466.19     20.13 o 
  -1  27   1      318.18      295.21     24.27 o 
   0  27   1      370.69      325.59     15.42 o 
   1  27   1      345.88      274.04     15.94 o 
   2  27   1       65.31       70.66     10.73 o 
   3  27   1      156.27      154.99     11.61 o 
   4  27   1      156.18      151.64     12.89 o 
   5  27   1       38.95        8.52     12.46 o 
   6  27   1       12.99       12.23      4.68 o 
   7  27   1      135.90      161.04     12.13 o 
  -7  28   1      107.74      106.00     15.19 o 
  -6  28   1      124.79      137.51      8.42 o 
  -5  28   1      183.51      200.21      9.75 o 
  -4  28   1       33.06       31.51      4.95 o 
  -3  28   1      349.32      347.13     14.38 o 
  -2  28   1      271.89      244.19     15.30 o 
  -1  28   1      529.62      491.04     30.46 o 
   0  28   1       19.93       13.56     13.15 o 
   1  28   1       67.48       67.48      9.73 o 
   2  28   1       67.32       73.47     11.98 o 
   3  28   1       65.63       65.44      7.16 o 
   4  28   1       92.62       85.43     10.04 o 
   5  28   1      109.72      113.59      8.96 o 
   6  28   1       40.83       36.92      6.34 o 
   7  28   1       38.32       31.08      7.39 o 
  -7  29   1       73.27       74.75     13.71 o 
  -6  29   1       82.49       89.98     11.61 o 
  -5  29   1       38.49       39.41      4.55 o 
  -4  29   1       26.49       34.40      5.69 o 
  -3  29   1      112.98      115.72      7.97 o 
  -2  29   1      213.06      214.63     26.49 o 
  -1  29   1      114.37      123.36     13.07 o 
   0  29   1     1643.87     1527.16     52.43 o 
   1  29   1      148.16      128.41      9.82 o 
   2  29   1      114.50      110.22     13.40 o 
   3  29   1       71.81       68.33      8.41 o 
   4  29   1      113.95      120.01     11.63 o 
   5  29   1       56.09       48.78      7.63 o 
   6  29   1      100.79      114.30     13.62 o 
   7  29   1       14.83       10.87      4.60 o 
  -6  30   1       51.90       54.99      6.18 o 
  -5  30   1       88.08       99.50     11.16 o 
  -4  30   1      103.39      110.48      7.94 o 
  -3  30   1       55.83       55.48      6.41 o 
  -2  30   1      115.66      115.74     10.46 o 
  -1  30   1      382.07      371.39     25.12 o 
   0  30   1      198.28      219.45     10.69 o 
   1  30   1       45.52       56.44     11.28 o 
   2  30   1      264.95      264.18     20.76 o 
   3  30   1       40.80       47.89      7.35 o 
   4  30   1       87.01      103.24      8.25 o 
   5  30   1       11.21        6.26      2.77 o 
   6  30   1       27.10       33.58      7.56 o 
  -6  31   1      196.30      194.96     11.82 o 
  -5  31   1      142.44      144.66     11.76 o 
  -4  31   1        3.39        4.19      1.34 o 
  -3  31   1      107.97      104.69      9.24 o 
  -2  31   1      256.19      260.65     17.95 o 
  -1  31   1       17.18       13.05      4.06 o 
   0  31   1       89.43      102.32     14.26 o 
   1  31   1       82.85       86.11     11.72 o 
   2  31   1      140.26      137.82     11.20 o 
   3  31   1       45.54       28.99      5.74 o 
   4  31   1      221.36      232.66     10.75 o 
   5  31   1      203.35      244.34     17.83 o 
   6  31   1       42.19       37.65     12.91 o 
  -6  32   1       17.13       15.03      3.33 o 
  -5  32   1      121.02      138.33      8.55 o 
  -4  32   1      109.05      125.39      7.42 o 
  -3  32   1       20.55       22.80      3.84 o 
  -2  32   1       64.32       73.58     14.92 o 
  -1  32   1       79.04       76.49      5.60 o 
   0  32   1        1.09        1.09      1.52 o 
   1  32   1       75.33       70.32     10.43 o 
   2  32   1      163.30      148.87     15.54 o 
   3  32   1       82.51       93.50     10.20 o 
   4  32   1       30.19       27.41      6.52 o 
   5  32   1        0.35        0.93      2.34 o 
   6  32   1       50.38       48.67     12.87 o 
  -5  33   1       43.08       40.28      6.39 o 
  -4  33   1       48.21       51.55      8.27 o 
  -3  33   1       81.01       76.87      8.56 o 
  -2  33   1       83.45       74.17     10.90 o 
  -1  33   1       82.64       92.25     14.07 o 
   0  33   1        8.55        8.70      4.63 o 
   1  33   1       31.70       34.24      6.93 o 
   2  33   1       31.46       29.92      6.79 o 
   3  33   1       58.31       65.59     11.53 o 
   4  33   1       63.11       61.83      9.66 o 
   5  33   1      425.11      466.61     32.80 o 
  -5  34   1      100.84      121.32     13.43 o 
  -4  34   1      123.85      133.15     12.94 o 
  -3  34   1       15.94       10.13      3.53 o 
  -2  34   1       89.19       92.73      5.65 o 
  -1  34   1        5.88        4.45      2.48 o 
   0  34   1        7.63        2.69      3.10 o 
   1  34   1      203.47      255.51     21.10 o 
   2  34   1       81.81       95.11      6.45 o 
   3  34   1       89.31      106.56     10.23 o 
   4  34   1      493.89      562.61     46.25 o 
   5  34   1       81.01       81.57     11.90 o 
  -5  35   1       37.03       24.81      5.13 o 
  -4  35   1      155.72      187.66     14.76 o 
  -3  35   1      112.46      115.50     10.32 o 
  -2  35   1       24.26       25.46      3.24 o 
  -1  35   1        8.49        8.71      3.89 o 
   0  35   1       17.67       24.57      4.49 o 
   1  35   1      140.46      173.88     11.85 o 
   2  35   1      141.17      155.27      7.48 o 
   3  35   1      139.82      151.64      9.94 o 
   4  35   1       29.73       21.85      7.29 o 
   5  35   1      108.03      131.86     11.75 o 
  -4  36   1       61.47       50.27      9.48 o 
  -3  36   1       49.90       52.56      6.44 o 
  -2  36   1       25.86       26.48      5.86 o 
  -1  36   1       72.35       68.80     13.01 o 
   0  36   1       33.09       45.61      7.66 o 
   1  36   1       96.94      125.83     21.43 o 
   2  36   1       30.33       32.43      8.23 o 
   3  36   1       35.19       13.70     12.15 o 
   4  36   1        8.99        5.79      2.71 o 
  -4  37   1       30.69       30.23      6.14 o 
  -3  37   1       71.15       69.08      9.78 o 
  -2  37   1       41.51       53.92      6.38 o 
  -1  37   1       68.80       77.85     18.97 o 
   0  37   1       63.77       62.02     12.27 o 
   1  37   1       15.67       15.70      6.97 o 
   2  37   1       57.16       70.22      8.85 o 
   3  37   1        6.86        5.61      3.11 o 
   4  37   1       41.59       26.79     10.79 o 
  -3  38   1      120.61      131.22     10.66 o 
  -2  38   1       34.39       43.04      5.76 o 
  -1  38   1      107.89      122.11     26.47 o 
   0  38   1       94.49      113.65     30.05 o 
   1  38   1       71.83       84.08     18.91 o 
   2  38   1      162.80      214.47     15.85 o 
   3  38   1        8.58        8.99      4.31 o 
  -3  39   1       26.68       26.34      8.53 o 
  -2  39   1       80.99       94.64     11.56 o 
  -1  39   1       72.49       89.30     14.51 o 
   0  39   1        8.83        6.77      3.60 o 
   1  39   1        6.54        5.34      4.52 o 
   2  39   1       27.02       23.77     10.46 o 
   3  39   1       50.23       38.27      9.65 o 
  -2  40   1       73.85       86.44     13.60 o 
  -1  40   1       68.93       62.14     14.75 o 
   0  40   1       12.18       14.54      7.32 o 
   1  40   1       13.35       18.37      9.60 o 
   2  40   1      144.46      190.42     18.69 o 
   0  41   1      136.06      129.39     12.29 o 
  -8   0   2       75.40       81.79      6.41 o 
  -7   0   2       61.65       51.47      7.31 o 
  -6   0   2      931.09      950.90     37.32 o 
  -5   0   2      830.85      765.11     27.99 o 
  -4   0   2     1736.16     1659.47     73.80 o 
  -3   0   2      600.63      619.26     20.08 o 
  -2   0   2     2194.79     2181.95     85.47 o 
  -1   0   2     3287.73     3343.87    140.15 o 
   0   0   2    18483.93    17328.44   1134.86 o 
   1   0   2     8625.85     8069.05    332.09 o 
   2   0   2     1917.37     1949.91     82.21 o 
   3   0   2      249.93      265.99     10.23 o 
   4   0   2     1472.24     1460.80     47.29 o 
   5   0   2      599.65      599.73     22.74 o 
   6   0   2       83.48       75.10      7.03 o 
   7   0   2        6.44        4.30      2.09 o 
   8   0   2        0.53        4.47      2.22 o 
  -8   1   2       66.87       83.17      6.18 o 
  -7   1   2      104.31      115.85      8.50 o 
  -6   1   2      330.48      336.52     14.13 o 
  -5   1   2       13.20       13.73      1.49 o 
  -4   1   2      104.58      116.18      7.25 o 
  -3   1   2     1067.86     1104.69     23.28 o 
  -2   1   2     3913.52     3814.59     99.23 o 
  -1   1   2     2175.53     2281.23     66.53 o 
   1   1   2     2696.20     2888.70     96.51 o 
   2   1   2     2399.26     2291.00     67.32 o 
   3   1   2      762.72      789.98     22.62 o 
   4   1   2      784.64      793.63     15.20 o 
   5   1   2      242.21      222.08      8.33 o 
   6   1   2      146.81      135.00      7.37 o 
   7   1   2       43.97       40.34      6.20 o 
   8   1   2       25.19       12.89      5.78 o 
  -9   2   2       94.66       99.76     16.50 o 
  -8   2   2       22.73       21.92      3.80 o 
  -7   2   2       75.63       88.14      6.76 o 
  -6   2   2     1590.77     1632.79     54.25 o 
  -5   2   2      670.45      645.11     15.67 o 
  -4   2   2       68.38       72.18      7.29 o 
  -3   2   2      579.68      561.31     14.06 o 
  -2   2   2      377.44      411.05     15.53 o 
  -1   2   2     4687.04     4186.57    123.55 o 
   0   2   2     3425.86     3366.40     99.53 o 
   1   2   2     1797.35     1813.62     62.05 o 
   2   2   2      648.86      618.66     17.55 o 
   3   2   2      682.56      651.80     17.70 o 
   4   2   2      681.08      679.92     21.45 o 
   5   2   2       88.24       84.78      6.04 o 
   6   2   2      387.72      359.30     10.96 o 
   7   2   2      126.37      118.24      7.31 o 
   8   2   2       33.35       27.55      9.01 o 
  -9   3   2       17.72       25.75      8.94 o 
  -8   3   2       79.44       79.58     10.33 o 
  -7   3   2      473.48      494.50     16.69 o 
  -6   3   2      906.65      848.11     24.83 o 
  -5   3   2      150.13      143.90      7.02 o 
  -4   3   2     1171.81     1178.38     30.29 o 
  -3   3   2     1334.69     1242.39    138.94 o 
  -2   3   2      405.12      429.84     10.90 o 
  -1   3   2     2152.84     2200.22     64.05 o 
   0   3   2     2288.48     2224.04     65.21 o 
   1   3   2      167.56      173.64      9.09 o 
   2   3   2       98.56       90.94      3.10 o 
   3   3   2      274.86      304.26      9.60 o 
   4   3   2     1300.44     1225.81     25.48 o 
   5   3   2      307.71      303.23      9.80 o 
   6   3   2       61.40       58.97      4.16 o 
   7   3   2      298.39      289.39     14.01 o 
   8   3   2       19.78       13.65      9.10 o 
  -9   4   2       69.06       58.74     11.18 o 
  -8   4   2       50.53       34.89      6.96 o 
  -7   4   2       91.69       88.93      4.13 o 
  -6   4   2       88.77       87.75      9.30 o 
  -5   4   2      831.10      833.64     24.19 o 
  -4   4   2     4531.80     4731.73     98.77 o 
  -3   4   2     3414.43     3499.68     64.93 o 
  -2   4   2     8035.83     7515.76    216.12 o 
  -1   4   2      215.28      216.41      5.64 o 
   0   4   2     2597.21     2518.42     73.23 o 
   1   4   2     1529.75     1403.77     65.59 o 
   2   4   2       87.03       76.01      2.64 o 
   3   4   2      766.99      786.00     26.70 o 
   4   4   2      401.33      437.18     14.03 o 
   5   4   2      162.81      155.02      5.93 o 
   6   4   2      396.34      369.23     13.15 o 
   7   4   2      330.90      332.05     16.47 o 
   8   4   2       34.22       29.01     10.94 o 
   9   4   2       11.91       10.01      5.77 o 
  -9   5   2      141.88      154.96     10.03 o 
  -8   5   2       63.56       69.87     10.13 o 
  -7   5   2       60.04       52.31      5.66 o 
  -6   5   2      329.96      352.97     12.09 o 
  -5   5   2      648.67      616.06     20.36 o 
  -4   5   2     6021.51     6312.63    161.28 o 
  -3   5   2     4236.50     4360.14    107.51 o 
  -2   5   2      116.43      132.96      6.89 o 
  -1   5   2     1874.40     1888.88     50.52 o 
   0   5   2      285.46      281.16      7.85 o 
   1   5   2     1175.25     1175.65     27.96 o 
   2   5   2      449.18      473.98     12.80 o 
   3   5   2      688.96      724.18     19.70 o 
   4   5   2       71.56       75.23      2.79 o 
   5   5   2      165.29      166.60      6.37 o 
   6   5   2      180.75      192.94     10.38 o 
   7   5   2       70.79       77.05      3.31 o 
   8   5   2        4.06        2.58      2.22 o 
   9   5   2       92.26       83.65     15.85 o 
  -9   6   2       29.67       22.16      7.09 o 
  -8   6   2        1.68        1.28      2.04 o 
  -7   6   2       98.12      100.82      8.00 o 
  -6   6   2     1297.20     1320.43     36.08 o 
  -5   6   2       80.32       77.28      5.95 o 
  -4   6   2     1536.37     1471.04     39.85 o 
  -3   6   2      702.34      707.26     22.86 o 
  -2   6   2     1765.19     1704.51     49.77 o 
  -1   6   2      305.38      332.91      8.41 o 
   0   6   2     3712.06     3559.31    103.75 o 
   1   6   2     4698.59     4299.76    190.82 o 
   2   6   2        4.31        5.85      0.98 o 
   3   6   2     1335.02     1407.10     24.63 o 
   4   6   2      150.93      158.34      6.08 o 
   5   6   2      112.98      113.92      6.75 o 
   6   6   2       95.29       85.81      6.46 o 
   7   6   2       54.42       56.35      5.22 o 
   8   6   2       13.53       11.08      4.31 o 
   9   6   2       46.98       44.20     12.76 o 
  -9   7   2       17.25       16.00      5.50 o 
  -8   7   2        8.27        1.80      2.22 o 
  -7   7   2      111.32      102.17      7.37 o 
  -6   7   2      297.24      303.31     10.43 o 
  -5   7   2        9.47        9.25      1.64 o 
  -4   7   2      704.91      747.34     16.63 o 
  -3   7   2     3218.50     3461.26     55.49 o 
  -2   7   2     1037.66      932.68     23.34 o 
  -1   7   2      738.23      704.41     15.55 o 
   0   7   2       50.25       46.82      2.79 o 
   1   7   2     1011.96      961.66     32.26 o 
   2   7   2     2735.13     2788.93     93.83 o 
   3   7   2      454.30      472.02     14.55 o 
   4   7   2      130.57      149.58      5.68 o 
   5   7   2       41.92       39.42      3.33 o 
   6   7   2      139.72      130.50      8.30 o 
   7   7   2       21.84       20.32      3.21 o 
   8   7   2       13.22       14.76      3.96 o 
   9   7   2       71.47       68.67     17.96 o 
  -9   8   2      130.82      136.02      7.47 o 
  -8   8   2       94.19       94.76      7.15 o 
  -7   8   2       28.52       19.01      3.35 o 
  -6   8   2      808.56      798.00     41.37 o 
  -5   8   2       14.35       13.84      1.54 o 
  -4   8   2      594.23      576.48     16.68 o 
  -3   8   2     1931.36     1977.88     30.99 o 
  -2   8   2      346.52      316.32      9.08 o 
  -1   8   2      386.37      395.80     10.17 o 
   0   8   2     3454.07     3283.64     86.70 o 
   1   8   2      362.77      361.35     11.47 o 
   2   8   2     1701.04     1740.60     59.39 o 
   3   8   2     2494.74     2703.52    113.79 o 
   4   8   2       35.12       38.68      2.46 o 
   5   8   2      130.82      132.44      6.57 o 
   6   8   2      197.38      185.01     12.05 o 
   7   8   2       63.88       53.95      5.16 o 
   8   8   2       11.08        8.12      5.38 o 
   9   8   2       41.11       48.46     13.42 o 
  -9   9   2       60.28       64.57      8.43 o 
  -8   9   2       53.11       62.52     10.52 o 
  -7   9   2      146.57      130.08     12.55 o 
  -6   9   2      111.30      108.10      7.19 o 
  -5   9   2      100.99      103.36      7.49 o 
  -4   9   2      271.20      315.55      9.51 o 
  -3   9   2       47.79       61.87      2.40 o 
  -2   9   2      166.08      152.42      4.66 o 
  -1   9   2      212.08      195.30      5.05 o 
   0   9   2       58.71       56.42      5.17 o 
   1   9   2      937.87      862.37     44.20 o 
   2   9   2     1671.29     1743.53     36.90 o 
   3   9   2      933.20      994.72     22.65 o 
   4   9   2      116.38      126.18      7.13 o 
   5   9   2      422.55      415.84     17.61 o 
   6   9   2      279.56      273.94     13.12 o 
   7   9   2      120.20      113.74      6.40 o 
   8   9   2       86.00       87.98      5.08 o 
   9   9   2      165.86      179.72     13.14 o 
  -9  10   2       91.99       94.04     13.86 o 
  -8  10   2      101.98       95.84     10.25 o 
  -7  10   2      160.51      157.74     14.03 o 
  -6  10   2      447.05      452.71     19.77 o 
  -5  10   2      401.19      392.52     13.60 o 
  -4  10   2      312.95      330.96      9.27 o 
  -3  10   2      343.09      350.08      9.80 o 
  -2  10   2      218.94      197.75      8.21 o 
  -1  10   2      171.55      160.33      4.19 o 
   0  10   2      755.10      738.73     17.14 o 
   1  10   2     1267.79     1231.54     26.09 o 
   2  10   2      879.95      892.73     15.78 o 
   3  10   2      766.80      827.13     19.77 o 
   4  10   2      253.46      251.92     10.12 o 
   5  10   2       13.87        8.69      2.69 o 
   6  10   2      307.40      294.51     14.45 o 
   7  10   2       12.49       10.42      1.68 o 
   8  10   2       76.14       89.46      6.14 o 
   9  10   2       61.68       48.56     15.87 o 
  -9  11   2      211.45      257.57     13.12 o 
  -8  11   2      206.50      234.58     13.75 o 
  -7  11   2      229.09      203.68     15.24 o 
  -6  11   2      835.40      850.13     21.28 o 
  -5  11   2      148.31      136.12      8.17 o 
  -4  11   2      104.44      109.75      5.51 o 
  -3  11   2      896.16      967.63     27.12 o 
  -2  11   2      137.96      133.49      5.58 o 
  -1  11   2        4.31        5.65      0.80 o 
   0  11   2      658.51      635.04     13.74 o 
   1  11   2      357.76      348.12      8.91 o 
   2  11   2      817.51      840.50     18.00 o 
   3  11   2      361.96      439.91     16.09 o 
   4  11   2      225.72      247.61     11.95 o 
   5  11   2      236.64      226.95     10.34 o 
   6  11   2      427.16      371.02     18.76 o 
   7  11   2      130.83      133.63      8.35 o 
   8  11   2      299.38      329.32     14.57 o 
   9  11   2       59.49       60.12     17.89 o 
  -9  12   2       25.49       23.00      6.85 o 
  -8  12   2      220.30      227.46     11.54 o 
  -7  12   2        0.75        4.38      1.80 o 
  -6  12   2       56.69       47.42      6.53 o 
  -5  12   2      277.69      258.23     10.34 o 
  -4  12   2       90.95       42.77     24.86 o 
  -3  12   2      190.26      206.89      9.01 o 
  -2  12   2      223.49      218.90      9.02 o 
  -1  12   2      245.97      243.93      7.35 o 
   0  12   2      318.18      300.68      7.77 o 
   1  12   2     2178.68     2206.19     34.26 o 
   2  12   2      703.25      731.64     19.57 o 
   3  12   2      121.69      116.88      4.68 o 
   4  12   2      242.12      233.66      8.49 o 
   5  12   2       92.16       91.64      5.36 o 
   6  12   2      103.82       90.36     11.61 o 
   7  12   2      387.88      424.95     16.39 o 
   8  12   2        6.01        4.37      2.20 o 
   9  12   2      134.45      142.28     24.38 o 
  -9  13   2       28.39       26.90      7.86 o 
  -8  13   2       31.46       20.19      3.89 o 
  -7  13   2        7.23       10.73      2.67 o 
  -6  13   2      160.19      170.07     19.27 o 
  -5  13   2      353.91      367.59     15.31 o 
  -4  13   2       14.91       11.57      1.64 o 
  -3  13   2      312.19      326.56     17.39 o 
  -2  13   2      571.47      578.49     15.89 o 
  -1  13   2     1375.32     1454.02     40.07 o 
   0  13   2     8280.13     8777.62    293.79 o 
   1  13   2     3372.18     3627.35     58.19 o 
   2  13   2      724.50      713.78     19.12 o 
   3  13   2      143.90      145.03      5.95 o 
   4  13   2       88.57      108.32      7.97 o 
   5  13   2        4.47        3.73      0.60 o 
   6  13   2      157.57      150.42     13.52 o 
   7  13   2       18.66       14.76      3.25 o 
   8  13   2      122.28      132.74     17.18 o 
   9  13   2      150.92      156.40     16.87 o 
  -9  14   2       72.43       77.31     17.62 o 
  -8  14   2      220.81      246.35     27.21 o 
  -7  14   2       92.52      115.78     11.87 o 
  -6  14   2      163.71      139.43     10.43 o 
  -5  14   2      229.01      227.45      8.48 o 
  -4  14   2       17.71       22.55      2.87 o 
  -3  14   2       19.26       25.24      5.98 o 
  -2  14   2       94.18      104.33      5.55 o 
  -1  14   2      199.25      201.56      8.69 o 
   0  14   2      281.56      314.00      7.91 o 
   1  14   2      839.37      861.85     16.78 o 
   2  14   2      530.30      624.74     22.31 o 
   3  14   2      144.66      155.54      7.50 o 
   4  14   2      167.90      169.66      7.30 o 
   5  14   2        9.96        9.31      2.04 o 
   6  14   2       55.13       55.50      3.63 o 
   7  14   2      157.25      162.81      7.10 o 
   8  14   2       61.89       52.26     12.90 o 
   9  14   2       17.53       29.70      8.84 o 
  -9  15   2      251.16      275.43     17.48 o 
  -8  15   2        7.27        3.23      2.84 o 
  -7  15   2       31.83       31.89      5.30 o 
  -6  15   2      191.13      175.35     11.60 o 
  -5  15   2       89.20       94.49      6.64 o 
  -4  15   2      227.40      214.44      9.82 o 
  -3  15   2      201.02      205.95      9.56 o 
  -2  15   2      536.88      528.44     21.08 o 
  -1  15   2      457.16      436.08     12.36 o 
   0  15   2     1403.86     1490.11     23.38 o 
   1  15   2     1477.96     1548.92     25.30 o 
   2  15   2      742.05      832.22     19.50 o 
   3  15   2      413.04      394.60      9.79 o 
   4  15   2      370.77      361.60     14.12 o 
   5  15   2       31.03       24.93      2.86 o 
   6  15   2      322.44      309.58     12.90 o 
   7  15   2       27.24       19.62      3.94 o 
   8  15   2       75.69       93.03     14.00 o 
   9  15   2      271.67      323.46     28.37 o 
  -9  16   2      150.48      167.51     28.80 o 
  -8  16   2      151.82      143.27     13.40 o 
  -7  16   2      208.08      217.44     14.11 o 
  -6  16   2      133.13      121.08     11.47 o 
  -5  16   2      417.66      375.33     18.90 o 
  -4  16   2      106.98      103.18      9.63 o 
  -3  16   2      134.57      130.62      9.69 o 
  -2  16   2      256.00      271.64     11.89 o 
  -1  16   2      462.69      454.47     16.48 o 
   0  16   2     3715.59     3879.41     65.43 o 
   1  16   2      822.97      875.26     19.25 o 
   2  16   2      261.85      268.12      9.99 o 
   3  16   2      231.36      245.02     10.37 o 
   4  16   2      111.32      126.91      6.73 o 
   5  16   2      136.56      136.57      8.11 o 
   6  16   2       64.90       54.85      7.62 o 
   7  16   2        9.37        6.19      2.63 o 
   8  16   2       11.45       12.05      3.00 o 
  -9  17   2       20.75       18.22      4.30 o 
  -8  17   2       39.70       37.89      6.67 o 
  -7  17   2       22.41       27.43      5.01 o 
  -6  17   2       12.00        9.65      1.80 o 
  -5  17   2       18.47       16.90      3.48 o 
  -4  17   2       67.72       78.45      7.68 o 
  -3  17   2       19.23       17.67      5.65 o 
  -2  17   2      449.34      438.27     18.78 o 
  -1  17   2      233.16      233.43      8.71 o 
   0  17   2       78.07       85.79      4.09 o 
   1  17   2      277.07      268.51      8.90 o 
   2  17   2       14.62       15.18      1.80 o 
   3  17   2      308.22      323.62     13.77 o 
   4  17   2       15.37       12.12      4.71 o 
   5  17   2      389.85      431.86     16.60 o 
   6  17   2       39.96       37.30      4.02 o 
   7  17   2       12.10       13.92      3.11 o 
   8  17   2       29.35       19.19      8.29 o 
  -8  18   2       90.68       77.22     13.53 o 
  -7  18   2       28.81       25.89      5.13 o 
  -6  18   2      115.30      119.96      8.29 o 
  -5  18   2     1101.00     1043.68     25.63 o 
  -4  18   2     1401.98     1423.48     39.35 o 
  -3  18   2      134.31      142.86     18.49 o 
  -2  18   2      667.17      659.79     20.97 o 
  -1  18   2      121.36      119.28      5.48 o 
   0  18   2      266.42      284.42     10.61 o 
   1  18   2        5.71        5.13      0.60 o 
   2  18   2      262.32      230.79      9.12 o 
   3  18   2       20.04       25.41      3.25 o 
   4  18   2      149.80      147.85      9.42 o 
   5  18   2      144.71      149.81      7.37 o 
   6  18   2       13.03       18.52      2.91 o 
   7  18   2        4.65        5.37      2.00 o 
   8  18   2       81.68       71.36     25.03 o 
  -8  19   2       13.81       13.09      5.03 o 
  -7  19   2       75.40       78.97      9.54 o 
  -6  19   2      342.12      357.79     14.70 o 
  -5  19   2      248.20      252.15     12.89 o 
  -4  19   2      105.94      104.97      7.52 o 
  -3  19   2     1226.23     1245.82     41.72 o 
  -2  19   2       80.55       73.54      4.87 o 
  -1  19   2       71.03       75.49      4.35 o 
   0  19   2      598.10      637.02     26.94 o 
   1  19   2      195.64      196.77      6.98 o 
   2  19   2      349.52      326.57     11.54 o 
   3  19   2       17.40       16.82      2.09 o 
   4  19   2     1898.29     1928.65     61.40 o 
   5  19   2       92.33       86.95      8.42 o 
   6  19   2      150.97      156.57      8.39 o 
   7  19   2       51.08       36.30      6.77 o 
   8  19   2       73.88       92.48     15.41 o 
  -8  20   2       49.85       51.86      8.34 o 
  -7  20   2       31.59       35.38      9.59 o 
  -6  20   2      186.68      178.00     10.65 o 
  -5  20   2      451.56      445.88     16.22 o 
  -4  20   2      295.26      290.66     12.03 o 
  -3  20   2      294.63      287.04     16.09 o 
  -2  20   2      328.55      300.20     11.21 o 
  -1  20   2      203.14      197.55      7.86 o 
   0  20   2      494.84      460.39     12.34 o 
   1  20   2       98.34       95.12      5.42 o 
   2  20   2       18.51        9.55      4.13 o 
   3  20   2     1263.75     1228.30     34.87 o 
   4  20   2       57.24       52.52      6.30 o 
   5  20   2      221.04      235.15     11.45 o 
   6  20   2       77.25       95.86      6.34 o 
   7  20   2       80.41       85.95      5.95 o 
   8  20   2       21.67       23.97     10.22 o 
  -8  21   2       25.13       18.36      7.62 o 
  -7  21   2        7.36        4.20      2.35 o 
  -6  21   2      174.80      180.43     10.85 o 
  -5  21   2      108.19      107.90      8.65 o 
  -4  21   2     2070.19     2024.98     64.02 o 
  -3  21   2      727.66      729.90     25.32 o 
  -2  21   2      685.26      649.51     26.12 o 
  -1  21   2      125.18      129.28      6.19 o 
   0  21   2      546.89      560.70     18.79 o 
   1  21   2      213.60      220.29     10.73 o 
   2  21   2      766.20      810.38     19.55 o 
   3  21   2       66.80       66.54      7.54 o 
   4  21   2      144.66      134.58      8.59 o 
   5  21   2       53.48       25.72     16.30 o 
   6  21   2       91.64       94.28      8.52 o 
   7  21   2       44.00       40.59      9.14 o 
   8  21   2       34.68       35.86     15.80 o 
  -8  22   2       94.31      116.83     20.27 o 
  -7  22   2      170.12      171.10     13.09 o 
  -6  22   2       66.84       69.81      7.94 o 
  -5  22   2      323.77      336.94     16.93 o 
  -4  22   2      194.93      187.58     10.02 o 
  -3  22   2      334.03      313.36     15.55 o 
  -2  22   2     1324.11     1369.26     42.97 o 
  -1  22   2      572.87      572.85     18.92 o 
   0  22   2      528.11      526.67     17.37 o 
   1  22   2      291.84      270.68     13.28 o 
   2  22   2      171.26      165.05     11.72 o 
   3  22   2      803.61      790.78     25.50 o 
   4  22   2      322.32      316.56     19.67 o 
   5  22   2      149.44      141.00      8.45 o 
   6  22   2       61.00       61.67      7.07 o 
   7  22   2       13.50       15.47      5.12 o 
   8  22   2       42.31       30.59     15.83 o 
  -8  23   2      292.11      323.92     20.24 o 
  -7  23   2       69.32       58.21     11.86 o 
  -6  23   2       17.29       15.37      3.02 o 
  -5  23   2       43.57       44.82      4.89 o 
  -4  23   2        6.09        8.15      1.72 o 
  -3  23   2     2093.79     2009.96     81.22 o 
  -2  23   2      787.50      706.08     20.31 o 
  -1  23   2      514.97      519.27     12.63 o 
   0  23   2      262.61      276.04     10.88 o 
   1  23   2       80.63       88.13      7.82 o 
   2  23   2      488.75      439.76     30.66 o 
   3  23   2      702.01      672.47     17.59 o 
   4  23   2       57.74       55.22      7.12 o 
   5  23   2       25.10       20.14      3.70 o 
   6  23   2      205.87      204.34      9.83 o 
   7  23   2       44.66       32.96      8.47 o 
   8  23   2       17.06       12.53      5.60 o 
  -8  24   2       89.61       72.90     16.20 o 
  -7  24   2       32.79       31.44      8.02 o 
  -6  24   2      109.61      103.49      9.76 o 
  -5  24   2       60.06       70.10      9.18 o 
  -4  24   2       89.34       84.00      4.62 o 
  -3  24   2       89.26       91.77     11.19 o 
  -2  24   2      480.81      438.45     19.73 o 
  -1  24   2      163.30      156.44      7.52 o 
   0  24   2      117.92      115.76      6.22 o 
   1  24   2      280.96      285.45     13.04 o 
   2  24   2      483.50      545.56     22.22 o 
   3  24   2      183.14      172.17     15.72 o 
   4  24   2       42.14       44.23      5.16 o 
   5  24   2      155.55      142.89      8.61 o 
   6  24   2        5.11        7.48      2.18 o 
   7  24   2        1.28        0.92      1.83 o 
  -7  25   2      242.35      274.26     14.05 o 
  -6  25   2        3.75        8.74      2.28 o 
  -5  25   2       98.06      103.15      7.24 o 
  -4  25   2       86.15       89.98      7.25 o 
  -3  25   2       72.85       68.94      7.80 o 
  -2  25   2      175.42      164.62     10.53 o 
  -1  25   2      404.90      347.34     12.50 o 
   0  25   2      568.10      568.36     23.90 o 
   1  25   2      708.01      678.62     22.01 o 
   2  25   2       52.04       43.58      6.39 o 
   3  25   2      985.47     1020.19     75.18 o 
   4  25   2      133.73      118.23      6.90 o 
   5  25   2      114.65      133.68     12.08 o 
   6  25   2        6.65        7.29      4.24 o 
   7  25   2       64.71       72.66      8.58 o 
  -7  26   2       59.04       49.84     12.60 o 
  -6  26   2      105.13      105.51      7.25 o 
  -5  26   2       58.38       64.35      8.69 o 
  -4  26   2       51.51       45.96      4.91 o 
  -3  26   2       16.22       16.54      2.37 o 
  -2  26   2      464.99      470.91     14.67 o 
  -1  26   2      732.04      684.30     47.15 o 
   0  26   2      227.97      225.87      9.32 o 
   1  26   2       82.92       98.32      8.41 o 
   2  26   2      201.46      164.90     13.83 o 
   3  26   2       93.78       89.74     11.99 o 
   4  26   2       38.96       33.72      9.40 o 
   5  26   2      152.04      155.73      9.85 o 
   6  26   2       28.95       22.10      6.90 o 
   7  26   2       13.50       11.56      4.53 o 
  -7  27   2       42.03       43.61      6.85 o 
  -6  27   2        6.98        9.42      2.15 o 
  -5  27   2       10.55       15.60      3.74 o 
  -4  27   2        2.07        2.62      0.77 o 
  -3  27   2       27.93       27.20      4.58 o 
  -2  27   2      300.74      271.32     14.00 o 
  -1  27   2       86.56       94.92     10.53 o 
   0  27   2      298.19      257.09     12.18 o 
   1  27   2      889.17      728.00     42.59 o 
   2  27   2      389.23      379.77     19.71 o 
   3  27   2      185.06      170.25     16.02 o 
   4  27   2        1.62        1.83      1.30 o 
   5  27   2        3.33        6.43      2.91 o 
   6  27   2       39.74       39.42      6.92 o 
   7  27   2        8.79       13.57      3.53 o 
  -7  28   2       29.12       23.19      8.69 o 
  -6  28   2      136.62      164.03     11.45 o 
  -5  28   2       35.72       39.95      5.54 o 
  -4  28   2       56.16       51.18      5.76 o 
  -3  28   2      189.86      190.40     12.71 o 
  -2  28   2       29.01       29.30      4.79 o 
  -1  28   2      998.45      933.32     33.01 o 
   0  28   2      252.58      246.74     19.76 o 
   1  28   2      105.84       91.59     17.64 o 
   2  28   2      210.28      160.53     25.72 o 
   3  28   2      197.58      192.83     25.97 o 
   4  28   2      129.89      125.60      9.88 o 
   5  28   2        8.39       10.94      3.36 o 
   6  28   2       34.62       33.76      7.75 o 
   7  28   2       29.79       28.62      6.31 o 
  -7  29   2       10.71        9.78      3.26 o 
  -6  29   2       10.81        5.13      3.74 o 
  -5  29   2       11.69       12.82      3.24 o 
  -4  29   2      103.99      115.06      7.14 o 
  -3  29   2      102.76      101.77      7.26 o 
  -2  29   2      165.84      165.78     10.84 o 
  -1  29   2      562.88      593.62     22.93 o 
   0  29   2      872.23      787.54     30.44 o 
   1  29   2        6.19        4.48      1.66 o 
   2  29   2      138.91      155.43     11.89 o 
   3  29   2      140.51      134.73     18.95 o 
   4  29   2       27.45       24.51      4.99 o 
   5  29   2       13.05       10.56      5.70 o 
   6  29   2       32.16       24.47      8.58 o 
  -6  30   2       11.69        5.55      2.32 o 
  -5  30   2      199.33      254.79     14.86 o 
  -4  30   2       25.48       27.71      4.67 o 
  -3  30   2       36.75       36.56      4.73 o 
  -2  30   2       14.71       14.60      2.14 o 
  -1  30   2      143.46      150.63     10.05 o 
   0  30   2      337.70      368.73     14.67 o 
   1  30   2       77.70       75.20      5.09 o 
   2  30   2      100.86       92.07      7.34 o 
   3  30   2       62.55       51.75     12.42 o 
   4  30   2        6.63        7.81      3.13 o 
   5  30   2       59.41       57.54     10.18 o 
   6  30   2      297.66      354.20     35.58 o 
  -6  31   2       79.26       93.63     10.46 o 
  -5  31   2      134.79      141.81      9.67 o 
  -4  31   2       21.70       23.13      2.97 o 
  -3  31   2        5.89        8.39      2.01 o 
  -2  31   2       33.46       38.42      5.34 o 
  -1  31   2       28.05       38.14      8.89 o 
   0  31   2       59.79       71.45     10.94 o 
   1  31   2       15.28       10.36      2.19 o 
   2  31   2      128.35      123.89     10.39 o 
   3  31   2       48.21       42.72      9.21 o 
   4  31   2      290.36      358.40     15.92 o 
   5  31   2       80.98      103.05     13.55 o 
   6  31   2      110.53      132.91     11.02 o 
  -6  32   2       53.87       51.52      7.23 o 
  -5  32   2        1.79        3.01      1.21 o 
  -4  32   2       49.50       57.89      6.81 o 
  -3  32   2      135.50      159.64      7.20 o 
  -2  32   2        6.10        6.87      1.98 o 
  -1  32   2      141.57      172.51     12.46 o 
   0  32   2       60.00       64.18     11.94 o 
   1  32   2       77.90       54.97      9.10 o 
   2  32   2       25.81       24.26      4.88 o 
   3  32   2        4.51        4.08      3.27 o 
   4  32   2        1.72        3.87      2.32 o 
   5  32   2       50.33       47.57      8.58 o 
   6  32   2       82.19       75.28     15.01 o 
  -5  33   2      100.16      122.29     10.72 o 
  -4  33   2       73.19       71.22      8.03 o 
  -3  33   2       60.57       84.32      7.93 o 
  -2  33   2       31.64       25.60      4.23 o 
  -1  33   2        3.23        1.82      1.36 o 
   0  33   2       18.46       24.06      5.38 o 
   1  33   2       59.11       50.31      9.24 o 
   2  33   2       38.09       31.53      6.83 o 
   3  33   2       54.16       50.58      8.13 o 
   4  33   2      273.65      341.06     20.88 o 
   5  33   2       31.13       29.69      8.30 o 
  -5  34   2       20.52       26.09      6.66 o 
  -4  34   2       73.70       75.11      7.10 o 
  -3  34   2       28.51       29.10      4.82 o 
  -2  34   2      287.43      325.55     14.21 o 
  -1  34   2       32.29       29.94     10.85 o 
   0  34   2       72.36       73.64     16.26 o 
   1  34   2       41.63       39.95     12.68 o 
   2  34   2       98.99      103.39      7.07 o 
   3  34   2      235.96      274.79     19.89 o 
   4  34   2      286.63      354.88     17.76 o 
   5  34   2       26.97       21.21      6.50 o 
  -5  35   2       56.41       71.45      8.43 o 
  -4  35   2       47.12       41.74      6.30 o 
  -3  35   2       93.11      127.89      9.03 o 
  -2  35   2       19.02       25.50      6.64 o 
  -1  35   2       10.51       11.81      6.43 o 
   0  35   2       18.10       16.35      4.45 o 
   1  35   2       26.39       19.08      7.99 o 
   2  35   2       60.93       39.80     10.34 o 
   3  35   2       15.12        8.15      2.61 o 
   4  35   2       87.99       83.20     18.10 o 
  -4  36   2       74.47       77.51      8.67 o 
  -3  36   2        3.10        3.34      1.33 o 
  -2  36   2      231.94      228.64     14.47 o 
  -1  36   2       90.36      128.50     13.59 o 
   0  36   2       67.82       85.28      9.42 o 
   1  36   2       23.84       22.36      9.44 o 
   2  36   2       24.29       10.46      3.98 o 
   3  36   2       94.22       95.01     13.01 o 
   4  36   2      117.12      143.32     10.52 o 
  -4  37   2        0.36        1.66      1.50 o 
  -3  37   2        8.13        5.75      3.31 o 
  -2  37   2      129.24      158.70     11.85 o 
  -1  37   2       88.55       96.35     18.80 o 
   0  37   2       31.07       26.12      9.34 o 
   1  37   2       35.17       29.83     12.14 o 
   2  37   2       29.51       24.77      9.49 o 
   3  37   2        3.72        0.77      1.95 o 
   4  37   2       23.88       21.25      6.89 o 
  -3  38   2       27.57       30.87      7.11 o 
  -2  38   2        8.17        4.39      3.34 o 
  -1  38   2      102.57      122.86      9.60 o 
   0  38   2       25.91       26.88     10.31 o 
   1  38   2       21.10       20.47      9.77 o 
   2  38   2       53.09       60.25     16.02 o 
   3  38   2       23.65        8.17      7.17 o 
  -2  39   2       80.25       86.88     10.92 o 
  -1  39   2      104.97      156.33     16.82 o 
   0  39   2       44.39       36.24     15.48 o 
   1  39   2       15.11       14.98      8.12 o 
   2  39   2       50.76       59.64     11.09 o 
  -1  40   2       29.47       20.52     10.59 o 
   0  40   2       36.37       27.70     14.91 o 
   1  40   2       38.12       37.82     11.55 o 
  -9   0   3       39.96       37.90      7.95 o 
  -8   0   3        3.58        3.65      1.67 o 
  -7   0   3       41.90       42.98      6.54 o 
  -6   0   3      109.36      136.34     11.10 o 
  -5   0   3        3.12        3.02      2.06 o 
  -4   0   3      247.93      253.21     13.41 o 
  -3   0   3       26.00        5.02     20.59 o 
  -2   0   3      355.07      303.93     12.14 o 
  -1   0   3        7.15       17.32      4.95 o 
   0   0   3      799.59      835.09     26.79 o 
   1   0   3      954.20     1052.35     82.40 o 
   2   0   3      898.39      866.69     28.36 o 
   3   0   3      136.66      143.62     10.39 o 
   4   0   3      737.15      715.65     56.09 o 
   5   0   3       50.62       54.51      8.22 o 
   6   0   3      202.16      219.45     18.54 o 
   7   0   3       24.99       15.41      5.86 o 
   8   0   3        0.03        0.61      1.87 o 
  -9   1   3      241.48      298.84     26.40 o 
  -8   1   3       21.06       12.87      4.88 o 
  -7   1   3       33.71       26.33      4.54 o 
  -6   1   3      946.74      952.78     27.30 o 
  -5   1   3      312.27      281.83     12.01 o 
  -4   1   3      158.51      162.50      8.19 o 
  -3   1   3       55.17       27.33     12.62 o 
  -2   1   3      261.79      235.80      6.80 o 
  -1   1   3      628.27      640.08     15.11 o 
   0   1   3     6260.65     5775.73    196.07 o 
   1   1   3      178.14      192.42      6.71 o 
   2   1   3      376.20      344.33     10.11 o 
   3   1   3       95.32       99.80      4.50 o 
   4   1   3       84.66       98.40     11.13 o 
   5   1   3      455.58      465.30     17.76 o 
   6   1   3      269.28      270.94     16.19 o 
   7   1   3      204.34      192.98     26.76 o 
   8   1   3        0.37        3.00      2.06 o 
  -9   2   3      212.72      267.17     23.68 o 
  -8   2   3       63.73       64.12      8.44 o 
  -7   2   3       78.68       77.47      3.74 o 
  -6   2   3      319.97      305.38     11.33 o 
  -5   2   3      207.94      212.50      8.98 o 
  -4   2   3      625.87      628.57     26.13 o 
  -3   2   3      289.09      296.61     14.29 o 
  -2   2   3      158.96      158.97      4.62 o 
  -1   2   3       16.78       17.47      1.02 o 
   0   2   3     9499.87     9456.27    322.26 o 
   1   2   3     7012.58     7143.10    248.85 o 
   2   2   3       78.13       83.32      2.96 o 
   3   2   3      689.60      752.50     23.66 o 
   4   2   3      101.42       90.48      4.22 o 
   5   2   3      113.26      103.59      9.66 o 
   6   2   3      413.16      375.74     17.78 o 
   7   2   3      350.65      310.25     16.04 o 
   8   2   3       47.86       49.26      8.77 o 
  -9   3   3      129.44      168.51     15.91 o 
  -8   3   3      144.26      166.12      7.26 o 
  -7   3   3       49.89       48.39      4.77 o 
  -6   3   3       88.92       94.51      6.66 o 
  -5   3   3      188.33      181.66      7.67 o 
  -4   3   3     2074.31     2043.33     81.75 o 
  -3   3   3      286.10      304.51      8.39 o 
  -2   3   3      148.72      165.28      3.95 o 
  -1   3   3      221.94      225.34      7.24 o 
   0   3   3      508.88      536.18     12.38 o 
   1   3   3     2738.48     3008.86    103.68 o 
   2   3   3      329.16      323.52     10.64 o 
   3   3   3       63.65       67.95      3.90 o 
   4   3   3       89.10       86.77      4.33 o 
   5   3   3      251.72      277.18     13.64 o 
   6   3   3       50.98       43.53      5.87 o 
   7   3   3      475.80      462.53     22.87 o 
   8   3   3       18.54       27.46     11.12 o 
  -9   4   3        9.58        7.20      1.99 o 
  -8   4   3       52.39       48.17      6.80 o 
  -7   4   3       25.37       23.09      3.83 o 
  -6   4   3      729.62      682.82     24.89 o 
  -5   4   3      320.54      309.07     11.34 o 
  -4   4   3      173.89      174.26      8.47 o 
  -3   4   3      354.85      372.55     13.43 o 
  -2   4   3      442.04      456.94     12.89 o 
  -1   4   3       91.43       89.95      2.65 o 
   0   4   3      502.94      511.05     12.87 o 
   1   4   3      333.09      341.80     16.54 o 
   2   4   3      194.65      221.72      7.36 o 
   3   4   3     1142.43     1239.33     24.76 o 
   4   4   3      252.42      259.15     12.00 o 
   5   4   3      827.18      838.98     23.09 o 
   6   4   3      721.47      705.52     17.61 o 
   7   4   3       59.09       52.36      6.62 o 
   8   4   3       54.90       41.31     13.48 o 
  -9   5   3       91.03      136.95     30.63 o 
  -8   5   3      113.49      143.56     10.17 o 
  -7   5   3      184.37      197.96      9.82 o 
  -6   5   3      489.32      500.24     11.12 o 
  -5   5   3      655.63      673.28     21.93 o 
  -4   5   3       34.31       25.47     14.00 o 
  -3   5   3     2917.48     3042.51     48.23 o 
  -2   5   3      408.83      391.56     10.60 o 
  -1   5   3      141.98      142.05      4.10 o 
   0   5   3      471.69      471.83     11.41 o 
   1   5   3     1786.35     1831.80     60.93 o 
   2   5   3       18.82       24.45      2.61 o 
   3   5   3      138.34      144.23      7.00 o 
   4   5   3      240.76      250.21     11.81 o 
   5   5   3      128.46      130.80      7.33 o 
   6   5   3      205.29      206.98     10.03 o 
   7   5   3      109.99       94.28      7.43 o 
   8   5   3       16.49        8.84      5.15 o 
   9   5   3       26.92       17.37     10.99 o 
  -9   6   3       94.21      112.15     13.14 o 
  -8   6   3       80.57       91.88     10.61 o 
  -7   6   3      194.59      213.73     11.01 o 
  -6   6   3      700.74      674.57     16.55 o 
  -5   6   3      156.68      143.93      5.48 o 
  -4   6   3      171.12      156.79      8.82 o 
  -3   6   3     4394.92     4592.54     75.88 o 
  -2   6   3      127.65      127.24      3.31 o 
  -1   6   3     1678.69     1768.15     46.59 o 
   0   6   3     2186.84     2207.24     65.48 o 
   1   6   3     1363.94     1449.45     34.13 o 
   2   6   3      407.79      421.24     13.29 o 
   3   6   3      146.59      144.96     13.15 o 
   4   6   3       82.44       99.54      7.25 o 
   5   6   3      360.08      341.27     15.50 o 
   6   6   3      153.42      163.65     13.18 o 
   7   6   3       98.89       94.39      7.34 o 
   8   6   3       97.70      107.97      8.23 o 
   9   6   3        5.40       -0.32      2.47 o 
  -9   7   3       32.46       30.99      7.02 o 
  -8   7   3       13.19       15.47      3.54 o 
  -7   7   3        8.26        9.16      1.56 o 
  -6   7   3      241.21      228.89      9.50 o 
  -5   7   3      289.96      289.23     10.36 o 
  -4   7   3     1975.17     1949.68     63.99 o 
  -3   7   3      341.70      370.02      9.36 o 
  -2   7   3       94.60       90.63      4.81 o 
  -1   7   3     1667.03     1711.95     45.52 o 
   0   7   3      126.35      140.05      4.11 o 
   1   7   3      590.11      634.43     15.78 o 
   2   7   3      418.31      411.81     14.15 o 
   3   7   3      858.31      835.24     23.57 o 
   4   7   3      346.08      313.97     16.29 o 
   5   7   3      207.03      199.78      9.13 o 
   6   7   3       31.84       31.19      7.43 o 
   7   7   3      147.42      141.51     14.03 o 
   8   7   3      100.58       95.13      7.06 o 
   9   7   3       96.40       86.25     18.28 o 
  -9   8   3       11.59       13.03      4.69 o 
  -8   8   3       42.17       42.08      7.40 o 
  -7   8   3      223.06      218.15     14.09 o 
  -6   8   3      312.38      312.12     15.01 o 
  -5   8   3      365.00      365.69     12.71 o 
  -4   8   3      407.19      403.27      9.00 o 
  -3   8   3      304.73      327.37     12.45 o 
  -2   8   3      138.13      129.28      4.83 o 
  -1   8   3     1344.40     1344.50     28.85 o 
   0   8   3     1460.29     1392.71     32.90 o 
   1   8   3      411.59      422.38     14.56 o 
   2   8   3      833.76      835.21     22.68 o 
   3   8   3     1608.33     1723.45     49.39 o 
   4   8   3      580.90      610.31     17.54 o 
   5   8   3       34.63       41.39      4.58 o 
   6   8   3      104.59      103.16     11.45 o 
   7   8   3       84.95       84.26     16.59 o 
   8   8   3       58.29       33.33      9.57 o 
   9   8   3        3.75       -0.24      2.74 o 
  -9   9   3       41.70       34.46      8.72 o 
  -8   9   3       34.42       24.72      5.60 o 
  -7   9   3       83.32       94.08      8.35 o 
  -6   9   3      282.64      295.10     15.77 o 
  -5   9   3      358.77      375.35     13.00 o 
  -4   9   3      127.60      114.73      6.40 o 
  -3   9   3        4.96        4.25      0.81 o 
  -2   9   3      201.89      193.80      7.17 o 
  -1   9   3      955.47      929.05     20.03 o 
   0   9   3      591.94      576.16     11.79 o 
   1   9   3      109.54      129.08      5.46 o 
   2   9   3      844.16      878.22     20.66 o 
   3   9   3      733.62      828.57     22.39 o 
   4   9   3      257.65      289.95     13.25 o 
   5   9   3      176.01      168.03      8.68 o 
   6   9   3      108.80      125.56     10.01 o 
   7   9   3      527.85      509.98     25.96 o 
   8   9   3       54.24       43.57     16.37 o 
   9   9   3      121.53      159.59     17.35 o 
  -9  10   3       87.12      128.37     15.33 o 
  -8  10   3       75.13       62.22      8.34 o 
  -7  10   3       62.67       78.68      5.43 o 
  -6  10   3       20.26       19.64      2.86 o 
  -5  10   3      355.98      326.82     14.32 o 
  -4  10   3      124.48      119.16      6.03 o 
  -3  10   3      863.31      891.79     20.75 o 
  -2  10   3      151.53      151.75      5.71 o 
  -1  10   3      469.63      490.87     17.36 o 
   0  10   3      187.64      220.19      8.27 o 
   1  10   3      935.97      996.41     17.82 o 
   2  10   3      251.46      301.66     15.03 o 
   3  10   3      228.73      255.43     11.31 o 
   4  10   3       97.35      123.74      9.44 o 
   5  10   3      143.42      151.02      9.22 o 
   6  10   3      969.28      933.94     39.52 o 
   7  10   3       25.57       24.64      5.95 o 
   8  10   3       86.79       78.68      8.95 o 
   9  10   3      144.96      181.47     20.30 o 
  -9  11   3       47.41       51.92     12.83 o 
  -8  11   3      331.00      346.16     18.36 o 
  -7  11   3       10.90        7.38      1.77 o 
  -6  11   3      371.44      377.72     17.24 o 
  -5  11   3      350.19      351.01     13.89 o 
  -4  11   3       54.01       51.55      3.06 o 
  -3  11   3      137.85      142.14      5.38 o 
  -2  11   3      235.87      233.07      7.73 o 
  -1  11   3     2115.05     2195.57     36.08 o 
   0  11   3      165.02      155.66      5.85 o 
   1  11   3      210.96      234.50      8.39 o 
   2  11   3      442.66      441.89     12.11 o 
   3  11   3      491.31      500.52     20.95 o 
   4  11   3      235.47       92.10     78.91 o 
   5  11   3       15.16       18.07      2.99 o 
   6  11   3      233.81      210.01     24.41 o 
   7  11   3      339.15      338.03     16.23 o 
   8  11   3       12.97        8.36      4.25 o 
   9  11   3       15.00        4.21      4.73 o 
  -9  12   3        2.48        2.75      2.09 o 
  -8  12   3      175.66      168.16     14.88 o 
  -7  12   3       41.85       41.16      6.10 o 
  -6  12   3       96.30      118.34     10.17 o 
  -5  12   3      555.99      530.73     15.20 o 
  -4  12   3       10.24        9.75      1.08 o 
  -3  12   3      531.79      567.02     20.33 o 
  -2  12   3      268.35      263.13      7.89 o 
  -1  12   3      497.09      546.85     13.41 o 
   0  12   3      210.25      212.24      7.82 o 
   1  12   3       10.82       12.96      2.01 o 
   2  12   3      172.75      183.46      6.10 o 
   3  12   3      212.59      205.07      9.92 o 
   4  12   3      137.69      132.37      6.58 o 
   5  12   3      116.30      118.70     10.58 o 
   6  12   3       17.37       20.63      4.37 o 
   7  12   3      156.09      131.67     12.14 o 
   8  12   3      143.58      145.44     16.13 o 
   9  12   3       74.17       64.74      4.58 o 
  -9  13   3       68.37       77.12     13.52 o 
  -8  13   3      129.44      122.28     18.47 o 
  -7  13   3        9.09        7.99      2.23 o 
  -6  13   3      148.91      139.42      8.87 o 
  -5  13   3        8.19       10.57      1.47 o 
  -4  13   3      158.16      154.19      5.85 o 
  -3  13   3      289.85      295.23     11.52 o 
  -2  13   3      432.77      431.55     15.34 o 
  -1  13   3      873.29      936.42     18.81 o 
   0  13   3     2597.58     2800.03     44.09 o 
   1  13   3      234.74      231.85      8.29 o 
   2  13   3       61.53       64.91      2.34 o 
   3  13   3      454.69      449.66     11.13 o 
   4  13   3       52.07       50.18      5.63 o 
   5  13   3      438.84      459.64     14.68 o 
   6  13   3       40.16       32.61      5.78 o 
   7  13   3       73.05       82.31     11.65 o 
   8  13   3       56.24       53.23     18.21 o 
   9  13   3       70.17       86.90     15.39 o 
  -9  14   3       23.76       31.13      7.68 o 
  -8  14   3       11.46        6.83      3.28 o 
  -7  14   3       29.81       33.42      5.93 o 
  -6  14   3        8.11        7.25      6.23 o 
  -5  14   3      143.65      143.14      8.21 o 
  -4  14   3      135.11      134.29      6.53 o 
  -3  14   3      139.45      140.34      7.10 o 
  -2  14   3     1191.30     1202.03     27.46 o 
  -1  14   3      828.49      832.13     17.45 o 
   0  14   3      142.29      140.72      5.48 o 
   1  14   3     2741.70     3031.63     62.88 o 
   2  14   3      637.90      735.44     18.62 o 
   3  14   3       38.52       43.35      3.05 o 
   4  14   3      145.86      139.83      6.98 o 
   5  14   3        5.84        5.90      1.58 o 
   6  14   3      306.85      293.65     14.31 o 
   7  14   3      132.87      152.77     16.15 o 
   8  14   3        9.95        9.60      3.95 o 
  -9  15   3       72.28       79.17     17.72 o 
  -8  15   3       44.30       54.56      8.32 o 
  -7  15   3       37.98       30.89      7.83 o 
  -6  15   3      106.13      105.11      7.61 o 
  -5  15   3      107.87       90.96      6.15 o 
  -4  15   3      167.96      165.51      7.48 o 
  -3  15   3      294.33      288.77     12.50 o 
  -2  15   3      455.45      481.63     17.28 o 
  -1  15   3       36.27       35.48      2.28 o 
   0  15   3      462.87      429.98     13.80 o 
   1  15   3      962.45     1039.97     22.04 o 
   2  15   3       10.00       10.03      2.71 o 
   3  15   3      226.19      218.05      9.21 o 
   4  15   3       96.70       95.13      5.87 o 
   5  15   3       14.36       18.94      5.61 o 
   6  15   3      303.00      293.14     11.90 o 
   7  15   3       12.76        8.95      3.53 o 
   8  15   3       27.06       23.10     10.47 o 
  -9  16   3      112.07       96.29     20.91 o 
  -8  16   3       71.05       67.25     11.65 o 
  -7  16   3       30.53       27.10      5.20 o 
  -6  16   3      136.52      153.38     16.05 o 
  -5  16   3      200.85      193.42     10.45 o 
  -4  16   3      911.56      908.47     25.99 o 
  -3  16   3       85.04       86.38      7.26 o 
  -2  16   3     1053.37     1141.52     28.39 o 
  -1  16   3      352.92      385.45     12.39 o 
   0  16   3     1404.81     1493.22     33.41 o 
   1  16   3       28.95       31.61      2.63 o 
   2  16   3      282.02      295.35     12.81 o 
   3  16   3       33.00       37.32      3.75 o 
   4  16   3      295.23      307.92     13.98 o 
   5  16   3        6.42        4.12      1.20 o 
   6  16   3       98.09      131.82      8.09 o 
   7  16   3       49.25       58.06     10.57 o 
   8  16   3       44.64       32.07     17.85 o 
  -8  17   3       50.68       40.00      5.53 o 
  -7  17   3       57.19       55.47      9.86 o 
  -6  17   3       33.68       38.64      5.46 o 
  -5  17   3       47.05       47.37      5.65 o 
  -4  17   3      297.15      278.46     12.64 o 
  -3  17   3      339.51      320.51     10.65 o 
  -2  17   3      489.75      491.62     12.55 o 
  -1  17   3       65.11       69.29      2.74 o 
   0  17   3      799.04      833.35     17.79 o 
   1  17   3      325.45      299.91     10.49 o 
   2  17   3       33.47       40.49      4.55 o 
   3  17   3      393.43      365.30     12.15 o 
   4  17   3       24.59       24.72      2.97 o 
   5  17   3       53.23       45.47      6.12 o 
   6  17   3      103.72      126.44      7.68 o 
   7  17   3       11.17       11.18      3.80 o 
   8  17   3        3.83        2.63      3.26 o 
  -8  18   3       72.85       77.17     12.97 o 
  -7  18   3        2.10        4.18      2.02 o 
  -6  18   3      375.15      381.50     19.31 o 
  -5  18   3      176.98      160.81      7.03 o 
  -4  18   3       78.02       89.99      7.21 o 
  -3  18   3      504.44      537.59     15.45 o 
  -2  18   3      208.83      200.27      8.13 o 
  -1  18   3      169.63      176.53      7.01 o 
   0  18   3     1384.95     1405.02     31.40 o 
   1  18   3       79.14       83.04      4.37 o 
   2  18   3      533.40      543.32     17.95 o 
   3  18   3      136.24      128.14      7.36 o 
   4  18   3       90.48      108.56     10.55 o 
   5  18   3      134.14      132.92      8.75 o 
   6  18   3      119.99      118.68     11.42 o 
   7  18   3       80.83       88.86     15.42 o 
   8  18   3       42.69       35.50     15.70 o 
  -8  19   3       58.39       54.35     12.35 o 
  -7  19   3      122.28      116.30     17.73 o 
  -6  19   3      112.31      106.63      8.65 o 
  -5  19   3       41.03       39.73      4.96 o 
  -4  19   3     1534.21     1498.87     36.10 o 
  -3  19   3      179.14      170.26      8.92 o 
  -2  19   3      765.85      815.16     27.38 o 
  -1  19   3       17.16       28.01      2.96 o 
   0  19   3      242.29      257.20      9.16 o 
   1  19   3       66.20       70.67      4.28 o 
   2  19   3       31.60       30.96      3.13 o 
   3  19   3      127.52      116.21      6.67 o 
   4  19   3      965.98      903.71     33.99 o 
   5  19   3       53.44       60.48      7.47 o 
   6  19   3       92.13       91.46      8.31 o 
   7  19   3       29.05       29.78      7.52 o 
   8  19   3        0.72        3.45      2.71 o 
  -8  20   3       13.83       12.48      4.38 o 
  -7  20   3       93.57      105.88     15.65 o 
  -6  20   3       86.06       91.01     15.50 o 
  -5  20   3       64.76       58.60      3.84 o 
  -4  20   3      356.63      341.61     19.56 o 
  -3  20   3      215.03      212.61     10.17 o 
  -2  20   3       36.16       35.33      3.47 o 
  -1  20   3      296.46      311.68     10.92 o 
   0  20   3      676.82      667.08     19.70 o 
   1  20   3      138.20      138.87      5.73 o 
   2  20   3       43.53       50.00      4.83 o 
   3  20   3      378.24      329.40     13.03 o 
   4  20   3       56.33       57.98      6.27 o 
   5  20   3      243.47      137.48     90.75 o 
   6  20   3      254.34      248.60     10.54 o 
   7  20   3        7.01        5.10      2.83 o 
  -8  21   3        0.29        1.92      1.77 o 
  -7  21   3       68.18       72.21     11.66 o 
  -6  21   3      194.49      199.56     13.17 o 
  -5  21   3      115.80      113.78      7.78 o 
  -4  21   3      187.63      170.39      9.76 o 
  -3  21   3      140.74      142.47      9.50 o 
  -2  21   3       69.67       64.60      6.20 o 
  -1  21   3       41.61       40.27      4.65 o 
   0  21   3      490.52      465.86     13.64 o 
   1  21   3      142.99      150.25      6.45 o 
   2  21   3      112.07      100.65      4.93 o 
   3  21   3       44.21       51.89      7.21 o 
   4  21   3      794.29      798.16     36.87 o 
   5  21   3      123.68      123.54      8.56 o 
   6  21   3        3.33        4.47      3.01 o 
   7  21   3       11.29       10.94      5.01 o 
   8  21   3       19.64       21.36     11.31 o 
  -8  22   3       16.34       16.43      4.93 o 
  -7  22   3      114.04      121.90     17.68 o 
  -6  22   3        9.61        8.01      3.27 o 
  -5  22   3       79.94       85.51      6.27 o 
  -4  22   3      390.26      409.07     18.36 o 
  -3  22   3     1025.07      994.87     25.40 o 
  -2  22   3     1573.53     1546.92     67.41 o 
  -1  22   3      478.96      480.97     13.42 o 
   0  22   3      251.59      240.98      9.46 o 
   1  22   3      231.84      234.74      8.23 o 
   2  22   3      804.63      790.16     21.85 o 
   3  22   3      714.92      711.67     18.50 o 
   4  22   3      204.12      183.65     11.37 o 
   5  22   3       18.64       22.84      3.62 o 
   6  22   3       80.10       80.67      5.99 o 
   7  22   3       85.74       94.98     11.18 o 
  -8  23   3       24.82       23.32      6.76 o 
  -7  23   3      219.12      249.29     16.26 o 
  -6  23   3      395.04      416.16     24.22 o 
  -5  23   3        6.19        8.40      3.43 o 
  -4  23   3      252.34      222.52     10.95 o 
  -3  23   3      306.41      297.42     14.23 o 
  -2  23   3      316.79      306.22     12.29 o 
  -1  23   3      107.62      104.43      5.19 o 
   0  23   3      175.53      166.76      8.45 o 
   1  23   3        0.01        0.41      0.46 o 
   2  23   3      125.92      139.49     10.54 o 
   3  23   3      737.29      716.97     25.06 o 
   4  23   3      196.43      174.80     13.35 o 
   5  23   3       89.71       92.38      8.26 o 
   6  23   3        2.22        1.45      1.21 o 
   7  23   3       39.76       30.19      9.83 o 
  -7  24   3      143.01      168.49      9.23 o 
  -6  24   3       69.20       72.59     10.51 o 
  -5  24   3       43.02       44.40      5.71 o 
  -4  24   3      186.27      195.83     11.90 o 
  -3  24   3      109.46      113.49     10.36 o 
  -2  24   3      198.86      181.32     13.09 o 
  -1  24   3      301.79      300.57     10.42 o 
   0  24   3       42.51       41.87      3.41 o 
   1  24   3      446.80      442.51     13.93 o 
   2  24   3      486.28      476.58     12.63 o 
   3  24   3       59.98       64.95      8.20 o 
   4  24   3      136.33      133.48      9.31 o 
   5  24   3       45.94       44.27      7.65 o 
   6  24   3        5.21        4.31      1.36 o 
   7  24   3       18.88       12.33      4.24 o 
  -7  25   3      302.64      334.81     17.15 o 
  -6  25   3       83.70       84.49      9.77 o 
  -5  25   3       71.62       61.08      7.79 o 
  -4  25   3       81.56       78.30      4.64 o 
  -3  25   3       24.36       24.23      3.09 o 
  -2  25   3      738.23      703.79     17.92 o 
  -1  25   3       35.72       29.41      3.66 o 
   0  25   3       87.97       86.18      5.57 o 
   1  25   3       85.98       86.47      6.71 o 
   2  25   3      211.23      218.78     11.11 o 
   3  25   3      226.13      213.43     10.46 o 
   4  25   3       45.22       47.59      5.13 o 
   5  25   3       28.86       30.75      5.40 o 
   6  25   3        5.10        3.06      1.70 o 
   7  25   3       39.83       41.38      7.60 o 
  -7  26   3      175.70      202.97     15.31 o 
  -6  26   3      490.93      503.67     35.38 o 
  -5  26   3        6.46        5.70      2.59 o 
  -4  26   3       88.95       92.45      5.04 o 
  -3  26   3      152.52      159.82      9.83 o 
  -2  26   3      630.78      601.93     21.87 o 
  -1  26   3       26.58       32.83      3.36 o 
   0  26   3      247.25      237.56     10.04 o 
   1  26   3      220.44      242.62     12.29 o 
   2  26   3       33.16       27.69      4.02 o 
   3  26   3      111.57      114.69      9.82 o 
   4  26   3       88.75       81.76      9.11 o 
   5  26   3       45.18       39.73      7.72 o 
   6  26   3       10.86        9.91      2.45 o 
   7  26   3      108.32      123.98     11.15 o 
  -7  27   3       12.81       14.16      3.79 o 
  -6  27   3       31.92       39.88      6.04 o 
  -5  27   3        8.13        9.89      2.84 o 
  -4  27   3        6.85        5.24      2.13 o 
  -3  27   3       91.47       88.78      7.14 o 
  -2  27   3      191.41      181.57      9.74 o 
  -1  27   3      144.56      140.83      8.65 o 
   0  27   3      140.25      159.82      7.76 o 
   1  27   3        9.58        1.21      1.19 o 
   2  27   3       19.24       16.68      3.69 o 
   3  27   3       32.45       39.69      6.61 o 
   4  27   3        0.86        1.50      1.10 o 
   5  27   3       22.42       19.36      3.10 o 
   6  27   3       20.71       20.55      4.48 o 
   7  27   3       24.26       15.29      5.45 o 
  -7  28   3      141.76      149.86     10.65 o 
  -6  28   3       24.59       11.07      8.41 o 
  -5  28   3       29.13       30.45      3.52 o 
  -4  28   3      102.20      105.49      8.43 o 
  -3  28   3      121.82      125.90      7.67 o 
  -2  28   3      107.04      114.22      8.07 o 
  -1  28   3      540.48      526.91     20.64 o 
   0  28   3      156.77      147.30      8.26 o 
   1  28   3      571.08      542.26     39.80 o 
   2  28   3        0.65        3.95      1.60 o 
   3  28   3      262.16      261.16     12.70 o 
   4  28   3       48.92       42.38      6.54 o 
   5  28   3       53.11       58.64      7.81 o 
   6  28   3       66.97       63.77      9.44 o 
  -6  29   3       40.44       28.23      6.36 o 
  -5  29   3        4.97        7.43      2.97 o 
  -4  29   3       21.64       18.06      4.23 o 
  -3  29   3        3.99        5.88      1.63 o 
  -2  29   3      250.93      258.78     12.63 o 
  -1  29   3      333.06      359.24     14.54 o 
   0  29   3      387.64      391.63     13.41 o 
   1  29   3      247.64      275.66     13.83 o 
   2  29   3       65.08       61.46     16.75 o 
   3  29   3       22.29        6.13      8.98 o 
   4  29   3      111.66      125.87      9.90 o 
   5  29   3      105.50      120.47     17.31 o 
   6  29   3       47.25       36.36     12.54 o 
  -6  30   3        5.96        4.58      2.22 o 
  -5  30   3       62.37       77.53     10.11 o 
  -4  30   3        6.89        6.05      1.80 o 
  -3  30   3       52.27       51.75      7.93 o 
  -2  30   3       85.48       85.13      6.07 o 
  -1  30   3      117.45      114.68      8.67 o 
   0  30   3      286.92      280.17     13.79 o 
   1  30   3      256.31      235.79     66.12 o 
   2  30   3       14.94       14.14      7.17 o 
   3  30   3       30.02       36.10      6.04 o 
   4  30   3      149.21      142.46     10.47 o 
   5  30   3      148.76      172.30     10.90 o 
   6  30   3       67.93       73.97     14.91 o 
  -6  31   3      117.06      133.66      9.12 o 
  -5  31   3       16.12       17.88      4.06 o 
  -4  31   3       10.16        6.28      1.80 o 
  -3  31   3       36.73       30.34      6.59 o 
  -2  31   3        5.05        4.13      1.34 o 
  -1  31   3       88.07       86.08      4.88 o 
   0  31   3       25.85       35.87      5.52 o 
   1  31   3        4.84       10.17      3.86 o 
   2  31   3        8.36        6.67      2.32 o 
   3  31   3       41.36       32.90      7.31 o 
   4  31   3       11.00       10.40      2.22 o 
   5  31   3      231.30      274.93     14.13 o 
   6  31   3        7.62        3.19      2.45 o 
  -5  32   3       41.35       52.96      7.62 o 
  -4  32   3       23.57       19.71      4.64 o 
  -3  32   3       42.09       49.80      5.24 o 
  -2  32   3        4.11        3.44      2.20 o 
  -1  32   3       45.34       42.38      6.55 o 
   0  32   3      164.43      209.72     24.73 o 
   1  32   3       11.15       14.85      4.80 o 
   2  32   3       70.84       72.21     10.03 o 
   3  32   3        5.50        8.24      2.72 o 
   4  32   3      123.88      144.41      9.48 o 
   5  32   3      156.88      214.95     16.45 o 
  -5  33   3       63.55       68.54      8.98 o 
  -4  33   3       55.05       51.15      7.41 o 
  -3  33   3       56.13       54.43      7.11 o 
  -2  33   3        4.90        3.09      1.46 o 
  -1  33   3        0.81        1.90      1.27 o 
   0  33   3       19.26       23.86      6.73 o 
   1  33   3       52.01       50.42     13.38 o 
   2  33   3       45.65       46.78      6.45 o 
   3  33   3       37.12       32.01      9.03 o 
   4  33   3        7.93        7.94      7.41 o 
   5  33   3        1.73        3.34      2.08 o 
  -5  34   3       49.56       51.49      8.11 o 
  -4  34   3       87.45       93.58      9.60 o 
  -3  34   3       51.64       58.84      5.41 o 
  -2  34   3       14.91       16.55      3.72 o 
  -1  34   3       62.94       57.64     16.78 o 
   0  34   3       98.97      134.93     57.88 o 
   1  34   3        8.20       14.00      7.32 o 
   2  34   3       40.28       35.90      8.68 o 
   3  34   3       64.41       71.78     11.72 o 
   4  34   3       22.54       16.02      5.54 o 
   5  34   3      175.54      178.45     13.77 o 
  -4  35   3       19.98       10.69      9.36 o 
  -3  35   3       11.70       12.79      3.30 o 
  -2  35   3       85.95       95.70      8.17 o 
  -1  35   3       41.57       38.82     15.87 o 
   0  35   3       30.33       44.03     10.68 o 
   1  35   3       43.35       36.71     11.88 o 
   2  35   3       15.52       12.69      5.99 o 
   3  35   3       48.50       51.66     10.58 o 
   4  35   3       77.61       73.10     16.03 o 
  -4  36   3        0.23        2.32      2.59 o 
  -3  36   3       57.86       57.46      6.29 o 
  -2  36   3      140.11      160.83      8.30 o 
  -1  36   3        8.38        4.89      2.84 o 
   0  36   3        1.32        1.39      2.63 o 
   1  36   3        1.27        1.30      1.78 o 
   2  36   3        9.15        4.50      3.28 o 
   3  36   3       12.24        7.11      3.83 o 
   4  36   3       25.98       25.26      6.77 o 
  -3  37   3       81.49       86.98      9.07 o 
  -2  37   3       53.31       53.64      8.42 o 
  -1  37   3       54.70       81.07     16.41 o 
   0  37   3       24.48       38.25      8.31 o 
   1  37   3        1.82        3.15      2.54 o 
   2  37   3        6.24        4.42      1.62 o 
   3  37   3       33.01       32.96      8.54 o 
  -3  38   3       47.84       37.38      6.45 o 
  -2  38   3       59.33       77.22     13.57 o 
  -1  38   3       95.47      117.78     19.93 o 
   0  38   3       53.61       63.68      4.54 o 
   1  38   3       53.02       40.23     11.35 o 
   2  38   3       34.79       31.57     12.55 o 
   3  38   3       24.71       14.47      5.40 o 
  -2  39   3       32.37       40.21      5.84 o 
  -1  39   3       90.59       82.85     21.97 o 
   0  39   3       38.02       38.28     22.53 o 
   1  39   3       51.37       52.37     22.53 o 
   2  39   3       40.79       29.46     13.85 o 
   0  40   3       64.84       70.10     13.13 o 
  -9   0   4      474.89      492.17    262.37 o 
  -8   0   4      172.68      182.35     10.82 o 
  -7   0   4       43.51       40.87      3.83 o 
  -6   0   4       15.84       13.76      2.56 o 
  -5   0   4        2.76        2.61      2.09 o 
  -4   0   4      263.59      270.47     14.94 o 
  -3   0   4      161.80      181.16     11.93 o 
  -2   0   4       14.65       23.74      2.01 o 
  -1   0   4       73.30       95.33      4.10 o 
   0   0   4     2705.73     3261.99    134.38 o 
   1   0   4     6114.85     6341.49    268.94 o 
   2   0   4        5.02        6.00      1.02 o 
   3   0   4       70.13       84.41      4.78 o 
   4   0   4      551.68      579.26     19.83 o 
   5   0   4        1.06        2.73      1.85 o 
   6   0   4       62.23       58.77     14.96 o 
   7   0   4        0.01        0.41      1.48 o 
   8   0   4       39.34       42.60      5.25 o 
  -9   1   4       32.45       23.43      8.72 o 
  -8   1   4        6.53        6.08      2.18 o 
  -7   1   4        9.84        9.96      1.71 o 
  -6   1   4      188.36      194.40      9.26 o 
  -5   1   4      540.13      507.95     13.16 o 
  -4   1   4        8.00       10.91      1.14 o 
  -3   1   4       66.25       66.28      3.72 o 
  -2   1   4      946.40     1010.81     17.91 o 
  -1   1   4     1346.28     1403.87     43.84 o 
   0   1   4     6792.99     7221.96    244.69 o 
   1   1   4     1357.04     1494.32     53.58 o 
   2   1   4     1183.89     1316.57     30.64 o 
   3   1   4      436.37      478.88     17.59 o 
   4   1   4       28.78       29.24      3.28 o 
   5   1   4      644.12      664.55     18.46 o 
   6   1   4       92.43       94.25     10.58 o 
   7   1   4       88.71       97.71      7.61 o 
   8   1   4        8.53        9.70      5.04 o 
  -9   2   4      224.92      248.01     12.91 o 
  -8   2   4       81.49       89.05      7.89 o 
  -7   2   4       87.69       91.77      5.03 o 
  -6   2   4      937.48      930.05     38.69 o 
  -5   2   4       68.29       71.21      5.99 o 
  -4   2   4       46.98       45.43      5.21 o 
  -3   2   4      953.52      972.73     20.37 o 
  -2   2   4      491.88      515.94     14.21 o 
  -1   2   4      656.61      716.54     24.37 o 
   0   2   4     2869.75     3049.93    105.23 o 
   1   2   4     4882.26     5427.21    184.50 o 
   2   2   4       15.99       21.53      2.27 o 
   3   2   4      232.51      244.78     11.80 o 
   4   2   4       38.42       47.74      8.22 o 
   5   2   4       39.35       53.54      7.31 o 
   6   2   4      379.88      377.12     16.73 o 
   7   2   4      317.31      328.69     15.99 o 
   8   2   4       39.79       31.80     10.25 o 
  -9   3   4       55.37       37.75     14.24 o 
  -8   3   4        7.42        7.12      2.35 o 
  -7   3   4       19.28       15.61      2.43 o 
  -6   3   4      122.86      135.69      7.74 o 
  -5   3   4      862.11      837.00     25.22 o 
  -4   3   4      134.86      143.22      6.95 o 
  -3   3   4      314.59      356.03     16.10 o 
  -2   3   4      447.18      455.47     11.25 o 
  -1   3   4      259.17      273.60      8.28 o 
   0   3   4     1245.41     1425.00     34.47 o 
   1   3   4     1409.72     1565.14     32.94 o 
   2   3   4      230.42      253.74     10.82 o 
   3   3   4      952.16      984.20     26.50 o 
   4   3   4      124.91      134.35     11.06 o 
   5   3   4      138.96      125.30      9.56 o 
   6   3   4       36.84       41.50      6.32 o 
   7   3   4      218.40      216.43     11.11 o 
   8   3   4       27.56       26.99     11.16 o 
  -9   4   4        4.74        4.70      2.22 o 
  -8   4   4        4.14        6.29      2.94 o 
  -7   4   4        4.15        4.15      0.84 o 
  -6   4   4     1080.70     1055.56     22.65 o 
  -5   4   4       43.54       39.82      4.28 o 
  -4   4   4      244.63      251.57      9.88 o 
  -3   4   4      330.96      322.30     11.26 o 
  -2   4   4      318.09      307.44      8.45 o 
  -1   4   4      717.48      723.67     22.32 o 
   0   4   4     2007.94     2178.25     66.60 o 
   1   4   4     2011.55     2011.50    107.55 o 
   2   4   4      380.34      369.39     11.75 o 
   3   4   4      302.55      329.55     15.35 o 
   4   4   4       34.07       46.33      5.15 o 
   5   4   4      264.15      250.71     11.35 o 
   6   4   4      113.01      111.43      8.98 o 
   7   4   4      270.78      265.69     10.58 o 
   8   4   4       11.80       12.46      5.32 o 
  -9   5   4      256.57      283.94     16.19 o 
  -8   5   4       20.29       25.10      4.85 o 
  -7   5   4       70.30       78.13      8.15 o 
  -6   5   4      803.68      812.18     18.07 o 
  -5   5   4       85.25       96.78      6.70 o 
  -4   5   4      901.99      934.99     22.91 o 
  -3   5   4      442.68      475.96     13.90 o 
  -2   5   4       39.04       50.26      2.03 o 
  -1   5   4      214.62      206.33      8.60 o 
   0   5   4      370.16      397.66     13.08 o 
   1   5   4     1046.16     1130.74     20.80 o 
   2   5   4       96.22       95.20      4.71 o 
   3   5   4      334.51      380.89     17.20 o 
   4   5   4       55.10       63.33      6.45 o 
   5   5   4      255.23      254.96     10.15 o 
   6   5   4       32.73       37.60      5.55 o 
   7   5   4       76.01       74.07      9.12 o 
   8   5   4       57.45       34.61     13.27 o 
   9   5   4       66.41       74.57     13.46 o 
  -9   6   4       84.58       92.81     22.32 o 
  -8   6   4       12.67       16.71      2.39 o 
  -7   6   4       75.36       79.09      4.46 o 
  -6   6   4       93.42       97.15      7.14 o 
  -5   6   4      490.47      519.15     18.48 o 
  -4   6   4      205.95      207.93      8.28 o 
  -3   6   4     2360.85     2507.75     47.64 o 
  -2   6   4       48.20       63.24      2.51 o 
  -1   6   4      128.18      143.05      5.93 o 
   0   6   4      618.60      629.60     17.09 o 
   1   6   4     1801.19     1913.44     34.92 o 
   2   6   4      392.39      403.45     12.83 o 
   3   6   4      524.42      566.86     23.91 o 
   4   6   4       33.37       33.66      4.35 o 
   5   6   4      371.69      391.59     15.34 o 
   6   6   4      207.46      197.56     14.16 o 
   7   6   4      173.88      162.45     15.95 o 
   8   6   4       93.60       92.83     16.28 o 
   9   6   4       86.75       48.39     18.22 o 
  -9   7   4        5.93        6.70      3.65 o 
  -8   7   4       12.13       13.84      3.33 o 
  -7   7   4       52.29       52.38      5.07 o 
  -6   7   4      333.11      368.37     20.78 o 
  -5   7   4       39.01       42.14      5.33 o 
  -4   7   4      376.91      402.87     10.70 o 
  -3   7   4      620.91      706.07     20.06 o 
  -2   7   4      313.54      308.38     15.95 o 
  -1   7   4     1286.67     1300.26     24.01 o 
   0   7   4      205.33      206.77     12.23 o 
   1   7   4       62.79       61.86      2.75 o 
   2   7   4      229.19      240.39      8.60 o 
   3   7   4     1006.90     1112.20     29.61 o 
   4   7   4      674.89      696.94     26.41 o 
   5   7   4       58.37       57.90      6.31 o 
   6   7   4      100.58      112.57     11.22 o 
   7   7   4       34.78       36.08      4.93 o 
   8   7   4       73.08       60.79     18.87 o 
   9   7   4       22.44       16.72     12.42 o 
  -9   8   4       42.76       29.30      9.92 o 
  -8   8   4       13.15        7.32      2.14 o 
  -7   8   4        4.82        4.62      1.34 o 
  -6   8   4      398.86      414.72     14.78 o 
  -5   8   4      660.64      704.65     21.69 o 
  -4   8   4      214.77      206.31      8.80 o 
  -3   8   4      247.25      258.82      7.81 o 
  -2   8   4      380.70      419.59     10.14 o 
  -1   8   4     1469.67     1451.36     22.19 o 
   0   8   4       19.83       18.49      1.45 o 
   1   8   4      541.33      569.48     15.87 o 
   2   8   4      229.37      226.30      8.31 o 
   3   8   4      357.23      364.67     12.42 o 
   4   8   4      257.42      259.68     14.36 o 
   5   8   4        0.71        1.93      1.08 o 
   6   8   4      337.96      358.82     23.40 o 
   7   8   4       24.77       24.34      4.19 o 
   8   8   4       45.79       36.88     18.37 o 
   9   8   4       43.56       19.32     11.55 o 
  -9   9   4       22.57       25.80      8.02 o 
  -8   9   4      131.31      164.01     15.43 o 
  -7   9   4      197.32      194.50      9.56 o 
  -6   9   4       92.04       71.78     10.14 o 
  -5   9   4      210.52      193.85     10.15 o 
  -4   9   4       24.53       23.96      2.20 o 
  -3   9   4      162.87      168.52      5.66 o 
  -2   9   4      845.85      879.58     17.79 o 
  -1   9   4     2028.75     2125.84     33.88 o 
   0   9   4      333.72      331.07      9.00 o 
   1   9   4      253.60      334.07      9.68 o 
   2   9   4      118.20      116.03      4.75 o 
   3   9   4     1548.60     1486.07     74.06 o 
   4   9   4        6.04        6.72      1.33 o 
   5   9   4       54.49       61.23      5.80 o 
   6   9   4       97.90      106.79     10.02 o 
   7   9   4      375.97      398.38     34.45 o 
   8   9   4       16.72       16.06      6.80 o 
   9   9   4       86.87       90.68     19.49 o 
  -9  10   4      110.82      116.87     16.90 o 
  -8  10   4       43.44       18.21     19.69 o 
  -7  10   4       92.02       77.18     12.18 o 
  -6  10   4       57.09       46.51      6.18 o 
  -5  10   4      242.97      248.68      8.55 o 
  -4  10   4       18.85       21.08      2.67 o 
  -3  10   4      179.30      193.01      7.41 o 
  -2  10   4      515.54      548.04     17.37 o 
  -1  10   4        9.42       11.40      1.97 o 
   0  10   4      255.80      257.71      7.59 o 
   1  10   4       99.32      117.90      5.28 o 
   2  10   4       66.60       60.94      2.47 o 
   3  10   4      606.39      551.62     33.80 o 
   4  10   4      889.43      967.50     26.46 o 
   5  10   4      251.45      226.09     11.56 o 
   6  10   4      614.64      601.34     45.56 o 
   7  10   4       20.32       17.79      3.34 o 
   8  10   4      196.25      192.92     17.67 o 
   9  10   4      121.07      143.14     13.98 o 
  -9  11   4       11.76       10.49      3.09 o 
  -8  11   4      116.93      120.47      9.08 o 
  -7  11   4       32.73       35.90      6.11 o 
  -6  11   4        1.89        4.54      1.03 o 
  -5  11   4       56.85       60.85      4.40 o 
  -4  11   4      379.51      359.48     10.61 o 
  -3  11   4      106.93      113.62      6.45 o 
  -2  11   4       24.51       24.02      1.54 o 
  -1  11   4      422.12      442.33     11.36 o 
   0  11   4      347.98      355.17      8.73 o 
   1  11   4      953.14     1018.59     24.27 o 
   2  11   4      340.87      342.46     12.41 o 
   3  11   4      215.29      210.67      9.92 o 
   4  11   4      575.15      572.41     17.75 o 
   5  11   4       22.98       23.36      4.33 o 
   6  11   4      100.77      115.92     13.14 o 
   7  11   4      395.59      144.69    207.45 o 
   8  11   4      237.00      239.64     21.58 o 
  -9  12   4       13.38        6.97      7.80 o 
  -8  12   4        8.84        8.78      3.45 o 
  -7  12   4      217.41      234.77     10.04 o 
  -6  12   4      155.33      134.57     10.32 o 
  -5  12   4       77.88       96.10      6.96 o 
  -4  12   4       90.72       84.40      4.64 o 
  -3  12   4       41.64       40.92      2.79 o 
  -2  12   4       44.06       48.72      2.62 o 
  -1  12   4      134.43      152.99      5.22 o 
   0  12   4      239.39      237.40      7.89 o 
   1  12   4      456.19      437.16     15.75 o 
   2  12   4       30.11       33.69      2.26 o 
   3  12   4      237.81      232.27     11.25 o 
   4  12   4       95.56      103.15      6.55 o 
   5  12   4        9.22       10.97      1.83 o 
   6  12   4      335.16      326.04     22.13 o 
   7  12   4       79.20       78.61      8.91 o 
   8  12   4       18.67       12.77      5.30 o 
  -9  13   4       46.51       31.93      9.77 o 
  -8  13   4      114.08      125.31     11.38 o 
  -7  13   4       57.11       63.86      8.70 o 
  -6  13   4      145.76      190.31     17.32 o 
  -5  13   4       92.33       80.48      7.27 o 
  -4  13   4        1.71        2.79      0.77 o 
  -3  13   4       43.10       35.03      3.27 o 
  -2  13   4      188.08      183.98      6.16 o 
  -1  13   4      256.30      251.30      8.45 o 
   0  13   4      197.80      209.43      7.19 o 
   1  13   4        0.51        1.32      0.65 o 
   2  13   4      630.66      624.71     17.13 o 
   3  13   4      163.18      157.74      7.74 o 
   4  13   4       12.94       10.52      2.18 o 
   5  13   4       71.68       78.73      9.24 o 
   6  13   4      144.16      152.70     11.58 o 
   7  13   4       71.69       77.06      6.61 o 
   8  13   4      152.41      121.34      9.94 o 
  -9  14   4      146.39      160.85     13.63 o 
  -8  14   4        1.64        3.52      2.64 o 
  -7  14   4       66.84       71.46      9.80 o 
  -6  14   4       52.70       42.99      4.83 o 
  -5  14   4      141.08      147.90     10.40 o 
  -4  14   4      124.84      133.83      5.72 o 
  -3  14   4      162.01      160.12      6.84 o 
  -2  14   4       24.88       25.51      2.31 o 
  -1  14   4       53.71       47.77      2.14 o 
   0  14   4     1077.21     1160.00     24.34 o 
   1  14   4      412.60      427.69     13.69 o 
   2  14   4      182.66      183.63      6.75 o 
   3  14   4      119.34      130.74      6.88 o 
   4  14   4      841.77      857.61     30.14 o 
   5  14   4        9.67        5.15      2.09 o 
   6  14   4       54.53       59.11      9.14 o 
   7  14   4       15.58       16.76      2.69 o 
   8  14   4       60.01       48.18     15.52 o 
  -8  15   4      129.86      125.66     10.44 o 
  -7  15   4       42.86       55.21      9.48 o 
  -6  15   4      569.71      587.21     23.41 o 
  -5  15   4      294.00      290.78     14.85 o 
  -4  15   4      153.22      142.29      9.17 o 
  -3  15   4       57.29       55.49      5.28 o 
  -2  15   4      165.94      192.43      6.84 o 
  -1  15   4      195.78      177.44      6.28 o 
   0  15   4     1797.03     1790.28     38.19 o 
   1  15   4      370.35      368.47      8.24 o 
   2  15   4      592.53      589.88     15.83 o 
   3  15   4       26.38       32.20      3.70 o 
   4  15   4      189.01      187.97     11.81 o 
   5  15   4        3.96        7.60      1.53 o 
   6  15   4      129.13      146.43      9.97 o 
   7  15   4       64.64       71.18      5.17 o 
   8  15   4       30.08       35.17     12.35 o 
  -8  16   4      154.83      178.81      9.63 o 
  -7  16   4       18.52       12.56      4.83 o 
  -6  16   4      404.61      370.61     15.80 o 
  -5  16   4      250.42      238.09     12.68 o 
  -4  16   4       85.65       71.81      6.65 o 
  -3  16   4       45.55       44.51      3.92 o 
  -2  16   4      269.11      290.10     10.46 o 
  -1  16   4       21.41       30.97      3.34 o 
   0  16   4      103.71       88.63      4.83 o 
   1  16   4      277.41      290.18     10.28 o 
   2  16   4      489.71      464.61     20.73 o 
   3  16   4      186.30      170.97      8.16 o 
   4  16   4      418.24      430.68     18.73 o 
   5  16   4       19.78       24.09      4.74 o 
   6  16   4      337.14      343.18     13.56 o 
   7  16   4       47.33       45.34      6.29 o 
   8  16   4       56.71       58.34     16.65 o 
  -8  17   4       88.17       85.55     14.48 o 
  -7  17   4       25.68       24.06      5.01 o 
  -6  17   4      150.95      140.60      8.58 o 
  -5  17   4      385.52      377.98     21.66 o 
  -4  17   4      432.43      406.62     15.74 o 
  -3  17   4      182.22      179.55      8.41 o 
  -2  17   4       17.07       18.91      2.30 o 
  -1  17   4      311.97      319.83      9.48 o 
   0  17   4       94.51      101.92      5.16 o 
   1  17   4       62.61       77.87      4.18 o 
   2  17   4       72.66       68.16      6.13 o 
   3  17   4      157.72      145.45      7.18 o 
   4  17   4      358.73      325.60     15.83 o 
   5  17   4       39.68       52.31      5.42 o 
   6  17   4       49.43       49.84      6.09 o 
   7  17   4      178.80      173.58     12.67 o 
   8  17   4        6.95        4.39      2.85 o 
  -8  18   4       96.94       87.02     21.61 o 
  -7  18   4       20.87       20.46      4.88 o 
  -6  18   4      101.23      116.38     17.64 o 
  -5  18   4      154.29      167.79     13.42 o 
  -4  18   4      168.70      156.89     24.54 o 
  -3  18   4      182.06      175.70      7.94 o 
  -2  18   4        3.45        7.77      1.44 o 
  -1  18   4      450.77      452.12     13.42 o 
   0  18   4       29.22       37.22      3.68 o 
   1  18   4      324.79      306.67      9.89 o 
   2  18   4       84.08       88.39      8.21 o 
   3  18   4       40.50       47.60      4.32 o 
   4  18   4      883.07      845.19     22.14 o 
   5  18   4      540.12      549.70     28.60 o 
   6  18   4        6.89        7.70      2.16 o 
   7  18   4        1.64       -0.04      1.55 o 
   8  18   4       70.25       69.90     10.69 o 
  -8  19   4       33.99       38.08      9.26 o 
  -7  19   4       83.19       92.94     15.64 o 
  -6  19   4      157.96      168.63      9.18 o 
  -5  19   4      545.28      537.02     30.90 o 
  -4  19   4      126.72      122.45     13.03 o 
  -3  19   4      133.43      115.05      7.30 o 
  -2  19   4      121.92      126.44      6.44 o 
  -1  19   4      247.71      242.77      9.32 o 
   0  19   4      487.95      467.02     14.07 o 
   1  19   4      162.60      175.58      7.49 o 
   2  19   4      152.38      137.72      6.73 o 
   3  19   4       77.04       56.57      7.60 o 
   4  19   4      928.10      939.83     32.80 o 
   5  19   4       25.06       31.47      4.53 o 
   6  19   4      129.07      155.65     11.46 o 
   7  19   4        8.23       11.09      2.34 o 
   8  19   4       34.87       18.54      5.95 o 
  -8  20   4        7.41       11.07      4.93 o 
  -7  20   4       29.11       29.80      6.44 o 
  -6  20   4      200.79      203.53     20.30 o 
  -5  20   4        6.92        9.14      1.30 o 
  -4  20   4     1220.50     1231.01     52.97 o 
  -3  20   4      464.84      437.69     19.77 o 
  -2  20   4      164.86      160.64      7.66 o 
  -1  20   4       42.50       43.24      4.03 o 
   0  20   4       77.11       74.90      5.55 o 
   1  20   4      299.58      294.98     10.28 o 
   2  20   4      879.00      905.77     25.82 o 
   3  20   4       41.39       40.51      6.24 o 
   4  20   4      267.86      248.63     12.92 o 
   5  20   4       52.99       62.94      7.12 o 
   6  20   4       23.80       22.64      3.68 o 
   7  20   4       23.86       15.47      5.10 o 
   8  20   4       37.05       21.36     10.16 o 
  -8  21   4      120.94      131.05     20.32 o 
  -7  21   4       16.26       13.75      4.21 o 
  -6  21   4       40.35       43.41      7.47 o 
  -5  21   4      148.92      134.60      9.09 o 
  -4  21   4      254.41      251.00     18.34 o 
  -3  21   4      360.04      354.58     16.83 o 
  -2  21   4       14.91       17.66      2.06 o 
  -1  21   4      369.11      355.01     12.53 o 
   0  21   4       26.50       28.72      2.77 o 
   1  21   4      223.73      218.76      7.71 o 
   2  21   4      108.87      113.81      7.24 o 
   3  21   4      611.59      579.87     14.70 o 
   4  21   4      441.19      410.23     17.32 o 
   5  21   4        4.68        2.33      2.66 o 
   6  21   4      236.84      259.76     10.24 o 
   7  21   4        0.90        2.67      3.25 o 
  -8  22   4      128.71      138.38     26.57 o 
  -7  22   4       65.28       66.06     11.59 o 
  -6  22   4      128.18      124.24      9.00 o 
  -5  22   4        9.57        7.01      1.34 o 
  -4  22   4      728.24      695.78     33.48 o 
  -3  22   4     1879.89     1762.01     98.68 o 
  -2  22   4      994.47     1029.69     28.52 o 
  -1  22   4      284.06      282.98      9.70 o 
   0  22   4      232.63      224.12      8.13 o 
   1  22   4       93.40       90.25      5.91 o 
   2  22   4      136.88      122.47      8.50 o 
   3  22   4      173.32      176.07      9.14 o 
   4  22   4       74.25       74.62      6.46 o 
   5  22   4        2.07        2.44      1.35 o 
   6  22   4       42.59       44.38      7.75 o 
   7  22   4      147.10      165.18      9.74 o 
  -7  23   4      131.84      151.18     12.33 o 
  -6  23   4      128.50      136.15      9.88 o 
  -5  23   4       16.31       17.74      3.61 o 
  -4  23   4       49.10       41.72      4.75 o 
  -3  23   4      147.11      154.79      8.63 o 
  -2  23   4      819.40      776.57     19.70 o 
  -1  23   4     1219.05     1232.27     36.49 o 
   0  23   4      243.26      257.66      7.96 o 
   1  23   4      164.49      177.88      9.75 o 
   2  23   4      435.89      423.47     25.44 o 
   3  23   4      782.90      773.72     29.31 o 
   4  23   4      163.91       73.88     68.07 o 
   5  23   4      102.15      106.49      7.72 o 
   6  23   4        1.29        2.16      1.42 o 
   7  23   4       24.20       20.24      8.08 o 
  -7  24   4       43.17       44.89      8.63 o 
  -6  24   4      186.45      186.08     13.65 o 
  -5  24   4       78.67       87.49      7.83 o 
  -4  24   4       26.63       30.65      5.93 o 
  -3  24   4       29.74       30.87      5.14 o 
  -2  24   4      599.90      622.69     21.65 o 
  -1  24   4      133.36      129.68      7.14 o 
   0  24   4      182.30      172.89      8.40 o 
   1  24   4       71.76       81.62      7.16 o 
   2  24   4       66.56       61.03      7.14 o 
   3  24   4       45.36       28.02     19.46 o 
   4  24   4       84.78       82.77      6.59 o 
   5  24   4      110.44      127.23     12.98 o 
   6  24   4        0.89        1.45      1.37 o 
   7  24   4      109.00      145.78     19.87 o 
  -7  25   4       14.54       14.69      6.76 o 
  -6  25   4       99.68      100.80     11.41 o 
  -5  25   4       53.76       43.67      7.50 o 
  -4  25   4       98.45      100.45      6.24 o 
  -3  25   4      270.24      246.74     12.76 o 
  -2  25   4       78.82       83.32      7.81 o 
  -1  25   4       89.02       81.77      6.09 o 
   0  25   4       44.34       43.72      4.67 o 
   1  25   4      281.96      268.19     11.92 o 
   2  25   4       50.52       52.60      3.38 o 
   3  25   4      199.60      194.94     13.42 o 
   4  25   4        3.92        5.57      1.69 o 
   5  25   4       63.82       66.05      9.45 o 
   6  25   4       21.97       22.43      4.59 o 
   7  25   4       13.53       12.93      4.44 o 
  -7  26   4       30.20       21.15      6.41 o 
  -6  26   4       72.16       84.18     10.16 o 
  -5  26   4       70.99       92.00      7.61 o 
  -4  26   4      158.21      166.26     11.26 o 
  -3  26   4       34.66       31.85      3.13 o 
  -2  26   4        5.39        6.57      1.33 o 
  -1  26   4      184.49      186.34      8.12 o 
   0  26   4       28.63       28.89      4.01 o 
   1  26   4      323.66      319.65     14.04 o 
   2  26   4      162.71      163.61     16.07 o 
   3  26   4      110.75      102.05      6.87 o 
   4  26   4        4.92        3.23      1.34 o 
   5  26   4       48.65       52.36      7.06 o 
   6  26   4       13.71       13.61      3.78 o 
  -7  27   4        2.20        5.94      3.21 o 
  -6  27   4      120.33      140.80      8.05 o 
  -5  27   4        9.99        6.83      2.45 o 
  -4  27   4       16.61       13.53      4.18 o 
  -3  27   4       72.63       78.88      5.02 o 
  -2  27   4       18.09       12.65      2.30 o 
  -1  27   4      445.99      421.75     16.71 o 
   0  27   4       16.70       13.39      2.44 o 
   1  27   4       61.84       56.20      4.72 o 
   2  27   4      181.01      166.11     10.51 o 
   3  27   4      161.42      161.92     12.02 o 
   4  27   4      130.53      129.28      7.41 o 
   5  27   4       44.30       44.74      8.06 o 
   6  27   4        4.61        5.55      2.20 o 
  -6  28   4       33.83       34.90      7.63 o 
  -5  28   4       26.35       21.23      5.49 o 
  -4  28   4       97.62      109.97      7.94 o 
  -3  28   4       28.77       27.30      3.43 o 
  -2  28   4      175.10      186.83     11.37 o 
  -1  28   4       59.55       55.00      4.48 o 
   0  28   4      119.43      101.48      5.21 o 
   1  28   4      265.57      274.31     14.05 o 
   2  28   4      194.40      206.88      8.55 o 
   3  28   4       10.18        9.50      2.46 o 
   4  28   4       35.81       39.12      5.10 o 
   5  28   4       65.80       68.49      8.67 o 
   6  28   4       17.18        9.99      3.67 o 
  -6  29   4       72.17       87.47     12.97 o 
  -5  29   4        2.79        3.41      1.28 o 
  -4  29   4       11.76        7.25      4.67 o 
  -3  29   4       95.55      102.18      6.52 o 
  -2  29   4        9.38       11.63      2.03 o 
  -1  29   4      393.67      398.59     15.64 o 
   0  29   4       63.43       59.35      5.79 o 
   1  29   4       77.46       78.02     11.16 o 
   2  29   4       19.58       16.79      2.81 o 
   3  29   4       15.10        9.93      3.53 o 
   4  29   4       37.33       35.33      5.77 o 
   5  29   4       24.90       28.89      4.44 o 
   6  29   4       45.92       44.83      7.17 o 
  -6  30   4      123.61      129.86     11.21 o 
  -5  30   4       68.62       81.58      8.14 o 
  -4  30   4       26.05       25.24      8.04 o 
  -3  30   4      128.10      124.86      6.87 o 
  -2  30   4       83.72       76.81      7.12 o 
  -1  30   4      164.40      185.30      9.28 o 
   0  30   4      393.33      374.47     14.51 o 
   1  30   4      118.16      124.46     12.18 o 
   2  30   4       11.66       17.35      3.05 o 
   3  30   4      254.64      277.79     14.62 o 
   4  30   4        8.87        3.33      2.41 o 
   5  30   4      247.61      273.58     11.89 o 
  -5  31   4       33.57       26.12      6.76 o 
  -4  31   4       25.48       22.88      7.32 o 
  -3  31   4       43.95       38.10      6.98 o 
  -2  31   4       12.81       11.45      2.81 o 
  -1  31   4       19.60       17.34      2.84 o 
   0  31   4      432.51      435.18     30.44 o 
   1  31   4       78.19       59.97     10.12 o 
   2  31   4      116.45      121.02      7.75 o 
   3  31   4       40.74       37.17      6.27 o 
   4  31   4      182.89      182.58     16.13 o 
   5  31   4        0.46        3.48      1.81 o 
  -5  32   4       19.10       20.86      7.02 o 
  -4  32   4        7.21        4.90      1.88 o 
  -3  32   4       81.35       91.12      6.82 o 
  -2  32   4       39.87       39.67      6.32 o 
  -1  32   4       36.84       34.85      6.44 o 
   0  32   4       13.02       14.33      5.27 o 
   1  32   4       57.73       64.68      9.80 o 
   2  32   4      125.44      130.83      8.64 o 
   3  32   4       37.76       45.72     10.32 o 
   4  32   4      213.69      254.73     13.30 o 
   5  32   4      109.46      129.90     14.16 o 
  -5  33   4       48.66       59.18     10.03 o 
  -4  33   4       17.87       10.81      3.57 o 
  -3  33   4       84.93       92.20      5.87 o 
  -2  33   4       36.91       53.76      7.26 o 
  -1  33   4      103.09      110.99      6.76 o 
   0  33   4       84.64       86.38     10.81 o 
   1  33   4      181.65      187.82     25.71 o 
   2  33   4       13.75       16.04      4.80 o 
   3  33   4       12.17       16.84      4.43 o 
   4  33   4      154.82      172.43     12.95 o 
  -4  34   4        2.65        2.82      2.28 o 
  -3  34   4       40.36       40.89      6.61 o 
  -2  34   4       33.16       41.84      6.99 o 
  -1  34   4        1.78       -0.83      2.56 o 
   0  34   4       23.67       23.64      8.79 o 
   1  34   4       13.98       17.22      5.95 o 
   2  34   4        9.01       12.23      3.53 o 
   3  34   4       14.24       10.51      4.29 o 
   4  34   4      116.27      105.92     20.12 o 
  -4  35   4       11.06       11.78      4.66 o 
  -3  35   4       26.63       18.42      5.50 o 
  -2  35   4       12.37       13.64      2.87 o 
  -1  35   4       24.21       17.50      7.75 o 
   0  35   4        6.45        6.47      3.19 o 
   1  35   4        4.32        2.82      1.91 o 
   2  35   4       24.03       20.50      6.91 o 
   3  35   4       87.22       92.78     13.02 o 
   4  35   4      405.86      496.52     30.62 o 
  -3  36   4       27.14       21.17      6.48 o 
  -2  36   4      276.53      314.86     13.48 o 
  -1  36   4       10.29        9.07      4.15 o 
   0  36   4       23.45       32.17      8.05 o 
   1  36   4       19.19       23.77      5.65 o 
   2  36   4      121.23      126.64      6.99 o 
   3  36   4        0.97        4.08      2.58 o 
  -3  37   4       90.08       97.25      9.84 o 
  -2  37   4        0.21        0.48      3.21 o 
  -1  37   4      104.89      128.67     67.95 o 
   0  37   4        7.64        9.34      3.34 o 
   1  37   4       18.44       16.56      8.88 o 
   2  37   4       57.06       87.47     15.80 o 
   3  37   4       16.07       11.48      4.55 o 
  -2  38   4       29.67       20.80      9.03 o 
  -1  38   4        0.97        1.82      2.84 o 
   0  38   4       30.72       24.12     13.39 o 
   1  38   4        1.00        6.17      4.02 o 
   2  38   4        0.89       -0.76      3.28 o 
  -1  39   4       63.16       91.22     16.17 o 
   0  39   4       19.73       17.74      7.42 o 
  -9   0   5       62.61       58.84     22.86 o 
  -8   0   5      207.04      214.09     10.32 o 
  -7   0   5      199.97      202.91     10.11 o 
  -6   0   5      112.20      107.45     12.64 o 
  -5   0   5      158.67      143.09     12.76 o 
  -4   0   5        1.15        1.02      0.46 o 
  -3   0   5       70.22       74.09      4.34 o 
  -2   0   5       78.84       75.15      4.36 o 
  -1   0   5      626.07      677.29     27.40 o 
   0   0   5     3101.94     3322.43    112.70 o 
   1   0   5     2655.40     3096.58     76.98 o 
   2   0   5        3.94        3.85      0.95 o 
   3   0   5        0.50        3.10      2.16 o 
   4   0   5        7.24        8.23      1.93 o 
   5   0   5       84.66       87.73      9.92 o 
   6   0   5        1.44        4.13      3.06 o 
   7   0   5        1.73        4.51      2.65 o 
  -9   1   5      200.38      232.83     17.51 o 
  -8   1   5       21.01       24.80      4.41 o 
  -7   1   5        3.29        2.56      0.79 o 
  -6   1   5      189.24      199.71      8.68 o 
  -5   1   5      301.87      286.33     10.35 o 
  -4   1   5      182.59      182.34      6.93 o 
  -3   1   5      132.45      147.79      7.39 o 
  -2   1   5      729.65      778.29     18.14 o 
  -1   1   5     1266.17     1428.78     29.23 o 
   0   1   5      714.45      859.54     21.09 o 
   1   1   5     2665.95     3250.30     66.72 o 
   2   1   5      100.56      103.81      4.72 o 
   3   1   5       31.03       44.11      4.71 o 
   4   1   5      151.25      160.14      8.86 o 
   5   1   5      256.98      241.17     15.90 o 
   6   1   5        1.52        4.95      4.78 o 
   7   1   5      109.51       95.89     10.37 o 
   8   1   5      146.13      147.19     13.66 o 
  -9   2   5      100.16       94.48     17.98 o 
  -8   2   5       10.65        8.14      2.50 o 
  -7   2   5        9.48        6.65      2.17 o 
  -6   2   5      295.59      304.14     13.38 o 
  -5   2   5       55.48       57.84      4.77 o 
  -4   2   5       28.58       34.01      3.19 o 
  -3   2   5      230.36      247.28      9.24 o 
  -2   2   5      175.80      178.20      6.68 o 
  -1   2   5     2023.44     2428.19     44.36 o 
   0   2   5     1423.11     1616.45     33.11 o 
   1   2   5      659.35      771.69     27.05 o 
   2   2   5      236.80      253.72     10.81 o 
   3   2   5      449.38      511.67     14.35 o 
   4   2   5      257.58      239.50     10.81 o 
   5   2   5       86.43       78.43      7.26 o 
   6   2   5      499.96      465.67     22.74 o 
   7   2   5       20.81       10.65      8.89 o 
   8   2   5       35.54       23.66     11.27 o 
  -9   3   5      177.16      180.00     34.86 o 
  -8   3   5      118.80      122.79      5.60 o 
  -7   3   5       30.57       32.08      3.32 o 
  -6   3   5      116.72      104.01      7.86 o 
  -5   3   5       89.84       85.80      8.18 o 
  -4   3   5      242.37      266.60      9.98 o 
  -3   3   5      940.03      898.35     42.34 o 
  -2   3   5       61.94       76.58      2.84 o 
  -1   3   5       48.91       54.43      2.53 o 
   0   3   5     1235.24     1374.69     25.91 o 
   1   3   5      205.68      210.42     10.09 o 
   2   3   5       20.36       36.42      3.73 o 
   3   3   5      146.27      169.06      7.85 o 
   4   3   5      366.33      358.49     16.16 o 
   5   3   5      115.74      117.06      7.50 o 
   6   3   5     1036.93     1028.04     39.11 o 
   7   3   5       25.95       28.68      4.93 o 
   8   3   5      200.23      230.00     20.49 o 
  -9   4   5       70.22       66.03      6.61 o 
  -8   4   5      109.50      111.20      6.15 o 
  -7   4   5       25.88       26.20      3.76 o 
  -6   4   5       71.53       72.42      6.13 o 
  -5   4   5      358.06      344.34     11.76 o 
  -4   4   5      450.30      451.69     13.38 o 
  -3   4   5     1580.83     1584.40     34.78 o 
  -2   4   5       93.02       91.81      3.76 o 
  -1   4   5      335.64      358.49      9.99 o 
   0   4   5      122.42      130.46      5.49 o 
   1   4   5      391.20      420.52     13.32 o 
   2   4   5      199.85      238.99     11.80 o 
   3   4   5      682.42      663.24     18.39 o 
   4   4   5        5.72        8.96      1.21 o 
   5   4   5      141.38      137.69      8.74 o 
   6   4   5       25.49       32.56      5.61 o 
   7   4   5      119.81      108.16     20.04 o 
   8   4   5        6.58        4.06      2.61 o 
  -9   5   5       68.46       72.17     11.17 o 
  -8   5   5      176.26      183.24     10.95 o 
  -7   5   5      170.20      172.66     10.34 o 
  -6   5   5       47.02       48.71      5.31 o 
  -5   5   5      257.47      248.09      9.01 o 
  -4   5   5      248.65      253.22      9.56 o 
  -3   5   5      523.55      514.35     26.41 o 
  -2   5   5      223.34      267.30     10.03 o 
  -1   5   5       37.90       27.51      2.22 o 
   0   5   5      284.33      317.70      8.75 o 
   1   5   5      343.87      434.56     15.49 o 
   2   5   5      261.35      300.17     13.91 o 
   3   5   5      283.37      287.77     14.17 o 
   4   5   5      331.72      326.82     14.85 o 
   5   5   5       15.14        8.46      2.90 o 
   6   5   5      358.92      379.47     17.47 o 
   7   5   5      179.13      176.97     12.66 o 
   8   5   5       13.74       11.83      4.36 o 
  -9   6   5       15.95       31.94      8.24 o 
  -8   6   5       39.31       38.64      7.17 o 
  -7   6   5       86.56       99.66      7.84 o 
  -6   6   5      109.32      106.24      7.88 o 
  -5   6   5      368.57      366.30     12.48 o 
  -4   6   5      201.55      200.20      8.69 o 
  -3   6   5     1022.86     1054.25     21.23 o 
  -2   6   5      306.86      333.53     13.60 o 
  -1   6   5       26.58       25.42      1.74 o 
   0   6   5      553.44      592.56     15.92 o 
   1   6   5      183.65      188.26      7.37 o 
   2   6   5      166.26      175.77     11.55 o 
   3   6   5      394.20      395.49     17.58 o 
   4   6   5       37.68       26.85      3.73 o 
   5   6   5       62.26       55.63      5.36 o 
   6   6   5       31.21       32.31      4.47 o 
   7   6   5       72.21       76.25      9.89 o 
   8   6   5        4.65        2.98      2.19 o 
  -9   7   5       79.77       97.13     13.33 o 
  -8   7   5       17.44       19.06      4.60 o 
  -7   7   5        4.02        4.58      1.94 o 
  -6   7   5       71.91       59.36      2.81 o 
  -5   7   5      151.89      160.79      8.60 o 
  -4   7   5       71.35       88.48      5.31 o 
  -3   7   5      559.85      567.58     12.00 o 
  -2   7   5      939.69      945.92     36.43 o 
  -1   7   5      507.39      565.63     20.21 o 
   0   7   5     1329.15     1359.05     32.08 o 
   1   7   5      434.37      438.50     15.83 o 
   2   7   5     1206.93     1133.83    101.38 o 
   3   7   5     1174.27     1253.09     47.29 o 
   4   7   5      221.88      218.54      9.98 o 
   5   7   5      115.99      110.23      7.80 o 
   6   7   5       44.65       44.13      6.69 o 
   7   7   5       60.37       18.95     30.76 o 
   8   7   5       53.33        7.02     16.23 o 
  -9   8   5       28.04       24.37      8.82 o 
  -8   8   5       24.53       20.06      4.77 o 
  -7   8   5       55.08       48.50      6.73 o 
  -6   8   5       47.66       48.77      6.99 o 
  -5   8   5        7.53        8.38      1.17 o 
  -4   8   5       29.78       34.08      3.28 o 
  -3   8   5      478.34      472.36      9.66 o 
  -2   8   5      747.13      763.63     17.51 o 
  -1   8   5      508.26      506.15     17.94 o 
   0   8   5      925.18      969.15     23.75 o 
   1   8   5      329.02      327.44     13.27 o 
   2   8   5      974.16      942.85     24.28 o 
   3   8   5      367.40      331.83     11.72 o 
   4   8   5      654.42      658.99     18.52 o 
   5   8   5       64.78       63.42      6.12 o 
   6   8   5       40.92       47.82      6.00 o 
   7   8   5      149.73      161.99     10.42 o 
   8   8   5       52.06       53.16      8.22 o 
  -9   9   5        5.45        7.24      3.37 o 
  -8   9   5       25.73       28.66      4.83 o 
  -7   9   5       21.06       14.76      3.17 o 
  -6   9   5       58.34       54.98      6.27 o 
  -5   9   5      274.91      270.55     11.26 o 
  -4   9   5      182.88      188.70      7.46 o 
  -3   9   5      464.97      479.84     13.10 o 
  -2   9   5       61.10       51.99      3.24 o 
  -1   9   5      769.08      818.16     19.22 o 
   0   9   5       46.40       52.39      2.72 o 
   1   9   5      413.04      401.61     14.35 o 
   2   9   5       98.83      103.03     10.44 o 
   3   9   5      668.65      679.37     22.99 o 
   4   9   5      219.78      203.49      9.46 o 
   5   9   5      229.76      209.20     10.50 o 
   6   9   5      407.81      409.61     20.57 o 
   7   9   5      231.42      248.62     14.57 o 
   8   9   5       40.94       35.80      8.79 o 
  -9  10   5      113.48      121.47     25.07 o 
  -8  10   5       58.71       55.59      5.85 o 
  -7  10   5       40.17       50.22      8.13 o 
  -6  10   5       56.34       62.77      6.27 o 
  -5  10   5       42.54       40.74      3.85 o 
  -4  10   5       74.49       79.15      6.44 o 
  -3  10   5      388.85      426.40     12.91 o 
  -2  10   5      301.61      282.76      9.85 o 
  -1  10   5      269.30      284.90      9.43 o 
   0  10   5      245.35      260.14      9.64 o 
   1  10   5      130.92      107.26      4.27 o 
   2  10   5       99.63      105.32      6.12 o 
   3  10   5      586.19      578.00     21.78 o 
   4  10   5     1058.28     1092.76     35.39 o 
   5  10   5       89.47      101.23      9.24 o 
   6  10   5      117.20      143.06     11.08 o 
   7  10   5      398.20      403.92     17.63 o 
   8  10   5       26.69       25.33      5.89 o 
  -9  11   5        3.99        2.53      2.33 o 
  -8  11   5       45.23       37.97      7.16 o 
  -7  11   5      117.93      124.80      9.01 o 
  -6  11   5      135.36      127.15      7.06 o 
  -5  11   5      356.54      344.16     14.27 o 
  -4  11   5       22.07       21.53      2.22 o 
  -3  11   5       98.99       97.93      7.22 o 
  -2  11   5        6.43        7.28      1.13 o 
  -1  11   5      819.99      844.55     18.81 o 
   0  11   5      226.72      275.38     10.38 o 
   1  11   5     1366.24     1364.79     34.82 o 
   2  11   5      370.62      388.72      9.49 o 
   3  11   5      587.81      585.93     16.81 o 
   4  11   5      142.88      142.58      8.76 o 
   5  11   5       40.08       39.02      5.84 o 
   6  11   5      907.06      865.50     57.95 o 
   7  11   5      345.53      341.68     14.73 o 
   8  11   5       86.44       79.31     13.71 o 
  -8  12   5      190.20      197.66     13.33 o 
  -7  12   5       45.61       54.21      8.41 o 
  -6  12   5       34.79       33.80      4.25 o 
  -5  12   5        8.57       12.49      2.03 o 
  -4  12   5      231.64      225.94      9.75 o 
  -3  12   5      671.50      644.16     19.33 o 
  -2  12   5      325.92      356.82      8.62 o 
  -1  12   5      845.45      823.56     18.28 o 
   0  12   5      459.78      482.42     10.70 o 
   1  12   5      345.40      340.69     11.84 o 
   2  12   5      261.40      257.74     13.31 o 
   3  12   5       25.08       26.14      4.37 o 
   4  12   5      168.98      164.11     10.04 o 
   5  12   5      112.43       98.46     10.98 o 
   6  12   5      184.97      173.84     12.74 o 
   7  12   5       62.01       67.39      9.23 o 
   8  12   5        2.96        2.96      2.04 o 
  -8  13   5       94.96       99.32     17.28 o 
  -7  13   5       49.22       44.13      7.07 o 
  -6  13   5        6.08       18.25      2.93 o 
  -5  13   5       85.09       90.35      8.86 o 
  -4  13   5      205.88      209.71      9.46 o 
  -3  13   5       87.73       85.95      5.23 o 
  -2  13   5       52.79       59.68      4.68 o 
  -1  13   5      183.92      181.83      6.48 o 
   0  13   5      427.56      439.14      9.86 o 
   1  13   5     1536.78     1561.07     38.34 o 
   2  13   5      180.13      168.43      8.40 o 
   3  13   5       38.02       39.85      4.39 o 
   4  13   5       86.67       89.57      6.51 o 
   5  13   5      191.18      187.66     14.56 o 
   6  13   5      316.70      315.41     15.37 o 
   7  13   5       69.55       76.12     10.76 o 
   8  13   5       25.43       18.06      7.28 o 
  -8  14   5       67.45       66.46     11.84 o 
  -7  14   5       10.55        8.29      2.14 o 
  -6  14   5      100.43       84.01      5.96 o 
  -5  14   5      182.96      167.73      9.69 o 
  -4  14   5      115.41      113.80      6.53 o 
  -3  14   5      203.51      214.63      7.62 o 
  -2  14   5       41.16       44.31      3.81 o 
  -1  14   5      220.30      234.20      8.30 o 
   0  14   5      520.94      497.86     10.95 o 
   1  14   5     1611.18     1561.92     35.06 o 
   2  14   5      604.36      601.03     30.69 o 
   3  14   5      145.55      151.15      8.88 o 
   4  14   5      159.36      156.04      9.80 o 
   5  14   5      231.11      236.85     16.19 o 
   6  14   5      294.03      326.84     17.66 o 
   7  14   5        8.93        2.95      5.70 o 
   8  14   5      119.54       22.39     50.52 o 
  -8  15   5        9.69        9.15      3.52 o 
  -7  15   5       49.40       40.66      7.01 o 
  -6  15   5       11.29       14.46      2.26 o 
  -5  15   5      235.06      222.00     11.93 o 
  -4  15   5       63.80       58.89      5.52 o 
  -3  15   5       24.36       25.60      2.89 o 
  -2  15   5       82.12       82.57      6.17 o 
  -1  15   5       90.64      103.92      7.40 o 
   0  15   5      342.94      349.82     10.37 o 
   1  15   5      125.14      123.07      6.28 o 
   2  15   5      153.62      148.22      7.15 o 
   3  15   5       46.19       51.82      4.81 o 
   4  15   5      166.32      153.07     12.93 o 
   5  15   5       91.49       88.57     11.35 o 
   6  15   5       76.06       71.15     13.70 o 
   7  15   5       28.04       11.35     12.91 o 
   8  15   5      108.70      113.30     15.86 o 
  -8  16   5       11.78       11.91      4.80 o 
  -7  16   5       95.09      101.39      7.12 o 
  -6  16   5      114.65      120.59     10.62 o 
  -5  16   5      426.27      455.32     18.09 o 
  -4  16   5       16.29       16.39      4.41 o 
  -3  16   5       37.98       41.17      3.62 o 
  -2  16   5      262.87      251.74      8.88 o 
  -1  16   5       15.66       18.84      2.14 o 
   0  16   5      808.78      780.83     23.03 o 
   1  16   5     1088.01     1106.15     32.21 o 
   2  16   5       37.57       45.96      5.07 o 
   3  16   5      159.17      170.48      9.07 o 
   4  16   5      203.43      217.79     18.46 o 
   5  16   5       12.56       12.88      4.00 o 
   6  16   5       67.58       69.32      5.92 o 
   7  16   5       18.28       11.99      2.24 o 
   8  16   5       60.53       14.22     24.76 o 
  -8  17   5       28.93       28.14     13.11 o 
  -7  17   5       83.29       89.42     14.98 o 
  -6  17   5      293.95      289.15     30.94 o 
  -5  17   5      793.42      831.93     31.88 o 
  -4  17   5      198.26      211.31     13.01 o 
  -3  17   5      253.76      234.00      9.04 o 
  -2  17   5       82.05       96.27      4.51 o 
  -1  17   5       33.11       33.30      3.40 o 
   0  17   5        4.82        4.48      1.16 o 
   1  17   5      746.69      717.37     16.28 o 
   2  17   5      607.85      586.05     14.73 o 
   3  17   5       73.03       81.00      6.51 o 
   4  17   5       57.08       57.05      7.68 o 
   5  17   5       48.01       49.35      5.32 o 
   6  17   5       18.44       25.63      4.56 o 
   7  17   5       33.87       44.44     15.43 o 
   8  17   5      135.89      148.03     12.89 o 
  -8  18   5       92.87       90.91     16.50 o 
  -7  18   5        7.79        9.10      2.60 o 
  -6  18   5      198.23      194.82      9.07 o 
  -5  18   5      462.37      439.50     17.68 o 
  -4  18   5      108.89      102.63     14.31 o 
  -3  18   5        1.28        0.82      0.78 o 
  -2  18   5      145.34      128.72      5.98 o 
  -1  18   5      157.89      169.57      7.27 o 
   0  18   5       73.12       63.65      4.91 o 
   1  18   5      161.50      159.76      6.88 o 
   2  18   5       73.28       72.00      5.45 o 
   3  18   5      309.39      295.42     12.17 o 
   4  18   5      697.03      698.09     27.04 o 
   5  18   5       86.61      103.38     15.83 o 
   6  18   5       57.74       60.19      9.16 o 
   7  18   5      126.26      144.87      9.64 o 
  -8  19   5       54.87       58.13      5.33 o 
  -7  19   5        8.49        3.98      1.85 o 
  -6  19   5       18.28       27.01      4.72 o 
  -5  19   5       18.62       19.58      2.82 o 
  -4  19   5       96.50       92.94      9.35 o 
  -3  19   5      510.10      493.83     12.73 o 
  -2  19   5      168.20      148.99      7.05 o 
  -1  19   5        0.02        1.14      0.44 o 
   0  19   5       67.02       79.12      5.88 o 
   1  19   5      409.24      393.31     13.97 o 
   2  19   5      252.12      240.13      8.32 o 
   3  19   5      299.65      270.67     14.70 o 
   4  19   5        9.87        9.32      1.85 o 
   5  19   5      328.21      295.94     29.19 o 
   6  19   5      137.21      108.48     48.72 o 
   7  19   5       15.24       12.55      3.90 o 
  -8  20   5        4.41        6.38      4.86 o 
  -7  20   5        9.12       14.74      5.73 o 
  -6  20   5       43.27       38.49      6.66 o 
  -5  20   5       66.74       61.05      9.20 o 
  -4  20   5      398.97      371.50     24.52 o 
  -3  20   5      469.20      457.71     16.56 o 
  -2  20   5      311.31      325.85     10.25 o 
  -1  20   5      163.67      165.95      8.01 o 
   0  20   5       95.69      105.20      5.39 o 
   1  20   5       30.40       30.75      2.86 o 
   2  20   5      394.03      391.04     16.02 o 
   3  20   5       21.76       26.28      4.11 o 
   4  20   5      541.65      502.37     21.67 o 
   5  20   5       41.25       40.08      5.88 o 
   6  20   5       90.24       95.69     10.76 o 
   7  20   5        6.13        3.97      1.28 o 
  -7  21   5       98.95       97.70     12.09 o 
  -6  21   5       98.42       95.53      7.51 o 
  -5  21   5      255.66      256.27     10.22 o 
  -4  21   5       43.58       43.06      7.14 o 
  -3  21   5       72.27       67.54      6.97 o 
  -2  21   5      360.55      328.25     13.59 o 
  -1  21   5      105.93      103.57      5.99 o 
   0  21   5      493.03      494.53     13.63 o 
   1  21   5       24.67       22.28      2.41 o 
   2  21   5      387.05      363.21     14.99 o 
   3  21   5      235.08      223.65     11.14 o 
   4  21   5      123.46      128.83      7.74 o 
   5  21   5        8.38       11.04      3.13 o 
   6  21   5      133.66      133.91      9.11 o 
   7  21   5       80.63       83.45      9.32 o 
  -7  22   5       72.69       73.63     11.68 o 
  -6  22   5      154.95      168.27     12.59 o 
  -5  22   5       33.12       34.68      5.36 o 
  -4  22   5        7.48        6.64      2.16 o 
  -3  22   5      496.02      514.06     20.96 o 
  -2  22   5       35.77       36.19      4.29 o 
  -1  22   5      345.32      336.11     12.79 o 
   0  22   5       13.14       12.86      1.43 o 
   1  22   5      411.95      388.18     16.45 o 
   2  22   5      481.78      446.42     14.26 o 
   3  22   5      306.40      308.28     17.20 o 
   4  22   5      105.42       94.29     12.27 o 
   5  22   5       29.69       26.77      4.87 o 
   6  22   5       21.59       23.17      4.91 o 
   7  22   5       59.10       69.40      6.19 o 
  -7  23   5       72.18       72.77     13.66 o 
  -6  23   5       54.18       61.16     12.41 o 
  -5  23   5        6.77        7.96      2.33 o 
  -4  23   5       10.01        5.62      2.48 o 
  -3  23   5        2.47        1.49      0.84 o 
  -2  23   5      417.67      401.57     19.55 o 
  -1  23   5      135.90      134.14      6.32 o 
   0  23   5      633.55      601.08     11.85 o 
   1  23   5      229.57      195.13     11.56 o 
   2  23   5       88.23       79.17      8.61 o 
   3  23   5      659.24      645.62     26.00 o 
   4  23   5       60.60       61.75      6.98 o 
   5  23   5      240.16      257.64     10.15 o 
   6  23   5       11.29       11.39      2.60 o 
   7  23   5       28.08       23.60      8.55 o 
  -7  24   5      142.57      178.52     12.28 o 
  -6  24   5       40.62       44.25      6.01 o 
  -5  24   5       14.06       13.22      3.76 o 
  -4  24   5       26.16       30.13      5.26 o 
  -3  24   5      281.47      278.13     11.61 o 
  -2  24   5      819.89      766.63     29.34 o 
  -1  24   5       24.11       22.82      2.62 o 
   0  24   5      182.92      185.55      7.52 o 
   1  24   5      204.57      184.62      8.17 o 
   2  24   5      159.23      156.18     10.47 o 
   3  24   5       85.23       78.19      8.55 o 
   4  24   5       71.97       60.59      8.56 o 
   5  24   5       12.68       15.21      2.91 o 
   6  24   5       91.97      100.59     11.51 o 
  -7  25   5       38.89       33.60     11.36 o 
  -6  25   5       40.87       35.63      9.66 o 
  -5  25   5       54.15       50.60      7.72 o 
  -4  25   5       74.18       68.21     10.40 o 
  -3  25   5       72.25       66.33      4.15 o 
  -2  25   5      219.41      226.13     10.98 o 
  -1  25   5       74.65       77.65      3.01 o 
   0  25   5      379.73      364.70     11.07 o 
   1  25   5      512.47      503.99     16.84 o 
   2  25   5      194.07      180.06     12.38 o 
   3  25   5      100.71       98.04      6.25 o 
   4  25   5       32.69       31.99      5.36 o 
   5  25   5      102.74      107.69      9.03 o 
   6  25   5       36.14       31.11      5.84 o 
  -6  26   5       52.95       58.59     11.43 o 
  -5  26   5      117.77      109.44      9.49 o 
  -4  26   5       12.65       13.99      3.97 o 
  -3  26   5       27.60       28.56      3.50 o 
  -2  26   5      265.85      261.34     11.69 o 
  -1  26   5      118.74      112.61      6.29 o 
   0  26   5      184.44      166.43     10.49 o 
   1  26   5       99.31       87.34      5.78 o 
   2  26   5        0.04        2.41      0.93 o 
   3  26   5       64.11       62.71      8.20 o 
   4  26   5        0.52        3.00      1.76 o 
   5  26   5       50.98       55.40      5.80 o 
   6  26   5      155.71      164.82     10.29 o 
  -6  27   5       67.61      123.38     22.32 o 
  -5  27   5       40.08       36.02      8.22 o 
  -4  27   5       88.44       80.56      6.46 o 
  -3  27   5       32.00       32.32      4.61 o 
  -2  27   5       33.46       34.80      5.00 o 
  -1  27   5      438.05      456.04     18.26 o 
   0  27   5      204.74      193.96     11.50 o 
   1  27   5       65.21       59.91      5.99 o 
   2  27   5      158.30      157.07     13.87 o 
   3  27   5        7.93        3.48      2.58 o 
   4  27   5        2.38        3.43      1.92 o 
   5  27   5      112.15      125.97      9.44 o 
   6  27   5        6.07        3.50      2.09 o 
  -6  28   5       16.74       13.45      4.83 o 
  -5  28   5        9.52       16.65      4.32 o 
  -4  28   5       55.48       60.22      6.49 o 
  -3  28   5       75.47       71.97      7.13 o 
  -2  28   5        6.69        6.65      1.79 o 
  -1  28   5      290.52      280.16     11.22 o 
   0  28   5      822.52      864.91     39.93 o 
   1  28   5      164.66      185.31     11.44 o 
   2  28   5       51.85       48.78      7.81 o 
   3  28   5      127.11      129.56      9.40 o 
   4  28   5       13.08       11.13      3.17 o 
   5  28   5      213.71      223.03     12.66 o 
   6  28   5      134.53       72.55     62.16 o 
  -6  29   5       45.06       30.85     10.17 o 
  -5  29   5        3.58        3.60      1.60 o 
  -4  29   5       17.44       18.24      6.35 o 
  -3  29   5       11.11       21.38     15.78 o 
  -2  29   5       72.15       68.83      8.34 o 
  -1  29   5      308.61      305.04     12.56 o 
   0  29   5       51.05       44.24      6.38 o 
   1  29   5      137.34      156.91      8.51 o 
   2  29   5       15.70       21.95      4.71 o 
   3  29   5       71.14       67.77      9.16 o 
   4  29   5        1.87        1.26      1.14 o 
   5  29   5       78.10       70.67     10.92 o 
  -5  30   5      119.42      137.95     10.55 o 
  -4  30   5        3.85        4.47      2.35 o 
  -3  30   5       22.86       18.66      2.42 o 
  -2  30   5      300.00      326.54     15.11 o 
  -1  30   5        8.11        6.07      2.69 o 
   0  30   5      148.84      143.53     13.06 o 
   1  30   5      198.50      250.07     14.64 o 
   2  30   5      121.95      145.37      8.81 o 
   3  30   5       45.29       41.18      6.76 o 
   4  30   5      115.15      133.41      7.17 o 
   5  30   5       76.96       18.68     23.78 o 
  -5  31   5       29.17       27.15      7.18 o 
  -4  31   5       22.53       15.05      5.66 o 
  -3  31   5       15.23       17.60      4.13 o 
  -2  31   5       38.88       36.39      4.28 o 
  -1  31   5       31.18       33.23      7.10 o 
   0  31   5      371.41      402.20     49.43 o 
   1  31   5       31.50       26.99      4.11 o 
   2  31   5       37.41       40.74      4.77 o 
   3  31   5        1.98        3.29      3.31 o 
   4  31   5       26.23       26.76      5.08 o 
   5  31   5       73.20       80.66     10.00 o 
  -5  32   5       28.26       15.82      4.85 o 
  -4  32   5       54.17       39.39      9.48 o 
  -3  32   5       41.28       40.22      5.32 o 
  -2  32   5       14.87       10.72      2.82 o 
  -1  32   5       95.92       86.29      5.12 o 
   0  32   5       11.07        6.79      2.95 o 
   1  32   5       27.55       20.91      6.08 o 
   2  32   5       14.75       19.37      5.63 o 
   3  32   5       51.73       49.25      8.20 o 
   4  32   5      308.45      325.38     31.20 o 
  -4  33   5        2.48        3.50      2.58 o 
  -3  33   5      110.21      123.46      9.21 o 
  -2  33   5       38.71       36.40      4.53 o 
  -1  33   5       39.05       44.84      6.88 o 
   0  33   5       48.62       36.69      8.68 o 
   1  33   5       53.13       70.73     17.08 o 
   2  33   5       63.55       66.52     12.40 o 
   3  33   5      169.90      194.69     10.07 o 
   4  33   5       30.15       16.00      5.93 o 
  -4  34   5       29.18       27.79      9.24 o 
  -3  34   5       34.88       37.88      7.20 o 
  -2  34   5       87.15       83.34     11.48 o 
  -1  34   5       34.67       34.41     10.70 o 
   0  34   5        6.16        7.49      4.30 o 
   1  34   5       31.56       35.11      6.93 o 
   2  34   5       25.07       21.57      7.44 o 
   3  34   5       16.02       10.28      4.98 o 
  -3  35   5       21.88       21.46      7.90 o 
  -2  35   5      146.53      154.12      8.04 o 
  -1  35   5       97.11      103.64     20.67 o 
   0  35   5       20.21       25.90      6.95 o 
   1  35   5       13.17       13.44      6.41 o 
   2  35   5       50.28       54.51      6.23 o 
   3  35   5       54.53       73.20      9.28 o 
  -3  36   5       69.52       48.71     10.79 o 
  -2  36   5       67.34       48.58      9.03 o 
  -1  36   5       50.91       58.14     11.12 o 
   0  36   5       23.65       21.06     10.14 o 
   1  36   5        4.32       12.68      7.12 o 
   2  36   5       11.18        9.03      5.17 o 
  -2  37   5      215.10      236.19     20.75 o 
  -1  37   5      139.17      154.25     14.29 o 
   0  37   5       15.41        8.38      6.30 o 
   1  37   5       58.63       72.30     13.20 o 
   0  38   5      109.86      138.47     13.11 o 
  -9   0   6      663.75      691.44     59.46 o 
  -8   0   6       84.89       83.98     11.84 o 
  -7   0   6        0.03        0.19      1.35 o 
  -6   0   6      167.34      161.74     14.75 o 
  -5   0   6      409.85      392.57     24.02 o 
  -4   0   6      241.33      278.18     15.34 o 
  -3   0   6      554.41      548.82     25.62 o 
  -2   0   6      188.88      202.33     11.67 o 
  -1   0   6       58.07       64.50      5.04 o 
   0   0   6     5516.60     6424.61    290.94 o 
   1   0   6      356.28      341.87     24.49 o 
   2   0   6      873.69      944.56     45.05 o 
   3   0   6       52.72       62.94     12.96 o 
   4   0   6      256.21      252.38     17.95 o 
   5   0   6      250.94      262.71     23.10 o 
   6   0   6      109.59      105.10      9.18 o 
   7   0   6        1.45       -0.02      2.19 o 
  -9   1   6       55.54       48.44      8.23 o 
  -8   1   6       17.80       14.32      3.57 o 
  -7   1   6        2.19        2.88      0.96 o 
  -6   1   6      227.00      205.22      8.95 o 
  -5   1   6      659.69      640.67     13.73 o 
  -4   1   6      118.87      120.06      5.88 o 
  -3   1   6        0.98        0.96      0.90 o 
  -2   1   6       50.24       55.31      3.52 o 
  -1   1   6      556.60      686.24     32.67 o 
   0   1   6       53.46       50.57     11.00 o 
   1   1   6      387.83      476.14     19.62 o 
   2   1   6       87.44       89.55      5.90 o 
   3   1   6      103.04       95.45      8.90 o 
   4   1   6       13.96       17.50      2.44 o 
   5   1   6        2.91        3.09      2.17 o 
   6   1   6      305.28      280.61     23.00 o 
   7   1   6       68.21       64.01     10.62 o 
   8   1   6       37.09       39.34     22.93 o 
  -9   2   6       68.47       78.74     15.01 o 
  -8   2   6      133.44      138.61      8.56 o 
  -7   2   6        0.71        1.73      0.89 o 
  -6   2   6       32.47       32.70      4.86 o 
  -5   2   6      449.07      442.90     11.58 o 
  -4   2   6       33.51       36.72      3.64 o 
  -3   2   6      247.05      279.13     11.79 o 
  -2   2   6      159.71      167.54      6.75 o 
  -1   2   6       46.28       53.86      2.97 o 
   0   2   6     1636.76     1835.93     51.32 o 
   1   2   6      470.89      546.82     22.40 o 
   2   2   6       26.59       25.94      2.97 o 
   3   2   6      476.06      488.36     18.57 o 
   4   2   6       10.49       10.85      1.54 o 
   5   2   6      546.52      539.67     19.33 o 
   6   2   6      129.78      145.28     18.49 o 
   7   2   6       16.83       12.12      4.41 o 
   8   2   6       15.13        1.80      2.26 o 
  -9   3   6       52.05       35.83     11.86 o 
  -8   3   6       17.26       12.53      2.69 o 
  -7   3   6       49.11       50.57      5.35 o 
  -6   3   6      473.61      460.80     15.76 o 
  -5   3   6      138.06      147.68      8.59 o 
  -4   3   6      412.99      401.28     15.62 o 
  -3   3   6      569.44      620.63     20.25 o 
  -2   3   6      311.46      332.21      9.06 o 
  -1   3   6      410.25      461.77     16.48 o 
   0   3   6      842.19      956.88     26.24 o 
   1   3   6      710.15      743.97     21.12 o 
   2   3   6       44.15       44.55      4.80 o 
   3   3   6      116.14      119.13      6.68 o 
   4   3   6      316.58      327.89     12.92 o 
   5   3   6      261.90      261.39     13.88 o 
   6   3   6      104.33      110.73     10.51 o 
   7   3   6       25.37       18.02      4.91 o 
   8   3   6       19.93       28.87      9.18 o 
  -9   4   6      134.01      133.91     11.50 o 
  -8   4   6       82.37       83.52     10.55 o 
  -7   4   6       18.73       16.33      2.94 o 
  -6   4   6       20.72       20.97      2.76 o 
  -5   4   6      342.23      343.54     14.10 o 
  -4   4   6      526.91      537.84     16.38 o 
  -3   4   6      109.00      109.03      7.77 o 
  -2   4   6       45.60       56.22      3.87 o 
  -1   4   6      128.34      133.96      6.13 o 
   0   4   6      836.60      877.90     20.42 o 
   1   4   6      349.53      386.34     15.18 o 
   2   4   6      124.93      133.31     10.66 o 
   3   4   6      606.83      582.37     16.40 o 
   4   4   6       35.69       42.57      5.14 o 
   5   4   6      335.47      294.25     15.51 o 
   6   4   6      266.75      295.46     11.71 o 
   7   4   6      386.62      423.98     25.97 o 
   8   4   6        2.81        2.54      3.00 o 
  -9   5   6       10.10        6.31      4.32 o 
  -8   5   6       67.97       79.10      9.04 o 
  -7   5   6        1.24        1.20      1.26 o 
  -6   5   6      172.99      170.09      9.13 o 
  -5   5   6      422.85      429.90     14.53 o 
  -4   5   6      449.15      462.36     13.28 o 
  -3   5   6      584.13      596.72     18.58 o 
  -2   5   6     1062.22     1178.58     28.95 o 
  -1   5   6      566.02      609.49     14.86 o 
   0   5   6      198.07      236.16     13.40 o 
   1   5   6      234.40      263.96     10.52 o 
   2   5   6     1094.51     1172.79     38.57 o 
   3   5   6      235.49      235.74     10.76 o 
   4   5   6      141.32      126.03      9.89 o 
   5   5   6      110.07      102.89      9.30 o 
   6   5   6      184.34      201.14     11.93 o 
   7   5   6       43.36       42.77     11.33 o 
   8   5   6       34.26       28.35     12.33 o 
  -8   6   6       52.62       50.64      3.97 o 
  -7   6   6       17.14        9.85      2.81 o 
  -6   6   6      511.61      510.09     17.70 o 
  -5   6   6      114.45      128.75      7.15 o 
  -4   6   6      181.62       49.47     55.33 o 
  -3   6   6      126.25      140.44      5.19 o 
  -2   6   6      283.86      257.08     10.13 o 
  -1   6   6       31.22       35.20      3.24 o 
   0   6   6     1071.11     1153.62     28.63 o 
   1   6   6      423.74      425.24     11.39 o 
   2   6   6      175.36      211.10     13.43 o 
   3   6   6      120.47      126.98      7.17 o 
   4   6   6      400.27      375.70     15.00 o 
   5   6   6       89.35       91.42      4.64 o 
   6   6   6       47.48       52.38      8.50 o 
   7   6   6      306.60      306.63     33.14 o 
   8   6   6       28.47       17.72     12.18 o 
  -8   7   6       15.10       11.90      2.38 o 
  -7   7   6       41.80       29.88      5.57 o 
  -6   7   6      341.98      354.79     12.46 o 
  -5   7   6       18.95       18.60      2.38 o 
  -4   7   6      363.60      360.42     11.01 o 
  -3   7   6      734.42      760.90     21.39 o 
  -2   7   6      726.67      767.36     37.78 o 
  -1   7   6      448.94      493.53     12.86 o 
   0   7   6      113.27      138.35      8.00 o 
   1   7   6      689.16      684.19     22.29 o 
   2   7   6      395.39      375.19     12.55 o 
   3   7   6      267.52      242.77     10.93 o 
   4   7   6       63.26       57.72      5.86 o 
   5   7   6      211.63      231.65     11.29 o 
   6   7   6      205.95      208.32     10.44 o 
   7   7   6        3.83        3.00      1.74 o 
   8   7   6       23.38       30.41     11.11 o 
  -8   8   6       58.16       60.99      8.25 o 
  -7   8   6       22.72       22.39      3.57 o 
  -6   8   6       12.59        7.13      1.58 o 
  -5   8   6       85.84       88.78      6.54 o 
  -4   8   6       58.30       61.05      4.53 o 
  -3   8   6      411.24      425.21     12.08 o 
  -2   8   6      554.28      545.34     16.10 o 
  -1   8   6      185.47      206.46      8.71 o 
   0   8   6      399.19      394.35      9.93 o 
   1   8   6      128.56      127.15      7.64 o 
   2   8   6      378.13      368.46     24.03 o 
   3   8   6      806.14      774.45     22.69 o 
   4   8   6      525.15      507.53     13.39 o 
   5   8   6      260.48      241.35     11.81 o 
   6   8   6      219.79      230.86     12.08 o 
   7   8   6      116.50      133.55     10.28 o 
   8   8   6        4.17        6.60      2.98 o 
  -8   9   6       32.35       29.12      5.73 o 
  -7   9   6       31.19       27.15      5.44 o 
  -6   9   6       60.01       59.84      5.72 o 
  -5   9   6      108.75      103.77      8.20 o 
  -4   9   6      482.01      500.18     12.66 o 
  -3   9   6      113.41      116.40      5.45 o 
  -2   9   6      215.52      234.67      8.85 o 
  -1   9   6      315.80      351.50      9.11 o 
   0   9   6      113.32      124.79      7.33 o 
   1   9   6       30.21       29.91      4.31 o 
   2   9   6      445.32      424.83     14.06 o 
   3   9   6       66.84       67.70      7.37 o 
   4   9   6      242.73      239.84     11.65 o 
   5   9   6      245.67      231.43     11.47 o 
   6   9   6      412.80      410.30     21.18 o 
   7   9   6        3.52        5.84      2.58 o 
   8   9   6      148.33      150.30     13.77 o 
  -8  10   6       66.12       63.81     10.98 o 
  -7  10   6      100.54      122.04      5.84 o 
  -6  10   6       23.46       21.80      2.97 o 
  -5  10   6      278.49      264.75     18.58 o 
  -4  10   6       24.96       24.11      2.33 o 
  -3  10   6       41.55       48.74      4.09 o 
  -2  10   6      650.61      674.48     19.66 o 
  -1  10   6      282.51      302.12     12.00 o 
   0  10   6      295.88      279.76     11.14 o 
   1  10   6      204.90      206.81      8.75 o 
   2  10   6       41.03       48.65      4.54 o 
   3  10   6     2191.02     2232.21     72.58 o 
   4  10   6      302.14      275.41     15.40 o 
   5  10   6       19.07       17.98      3.31 o 
   6  10   6       72.02       82.07     12.62 o 
   7  10   6      463.38      501.62     34.48 o 
   8  10   6        9.30        6.15      2.94 o 
  -8  11   6       23.87       23.45      5.27 o 
  -7  11   6       25.75       24.90      4.60 o 
  -6  11   6       44.91       36.98      4.64 o 
  -5  11   6        1.33        3.25      1.66 o 
  -4  11   6       74.22       63.59      5.39 o 
  -3  11   6      138.48      140.71      6.05 o 
  -2  11   6      540.79      512.32     15.18 o 
  -1  11   6       26.24       28.69      2.98 o 
   0  11   6      339.53      354.08     11.82 o 
   1  11   6     1058.55     1053.93     35.00 o 
   2  11   6      285.21      288.98     12.52 o 
   3  11   6      207.68      224.19     10.23 o 
   4  11   6      510.53      508.01     17.76 o 
   5  11   6      161.78      173.48     10.83 o 
   6  11   6       26.27       29.91      6.03 o 
   7  11   6      160.65      173.57     12.94 o 
   8  11   6       81.02       70.52     13.51 o 
  -8  12   6        9.93       10.84      3.10 o 
  -7  12   6        7.68        5.71      2.13 o 
  -6  12   6      129.93      138.08     10.59 o 
  -5  12   6      145.26      132.22      9.29 o 
  -4  12   6       23.08       24.14      2.69 o 
  -3  12   6      222.42      231.99      8.19 o 
  -2  12   6       91.42       93.40      4.09 o 
  -1  12   6      436.54      418.22     12.50 o 
   0  12   6      379.38      408.35     13.46 o 
   1  12   6      111.60      112.78      8.97 o 
   2  12   6      347.81      349.25     13.58 o 
   3  12   6       46.12       43.09      5.13 o 
   4  12   6      103.90      110.52     10.23 o 
   5  12   6      263.64      257.43     16.78 o 
   6  12   6       70.94       82.08     11.41 o 
   7  12   6      327.13      334.93     20.93 o 
   8  12   6      203.60      240.13     15.92 o 
  -8  13   6       41.32       53.54      6.57 o 
  -7  13   6      168.60      183.50     10.90 o 
  -6  13   6       12.57        7.24      1.91 o 
  -5  13   6       28.63       28.99      5.05 o 
  -4  13   6       17.51       15.91      1.87 o 
  -3  13   6      397.34      390.64     11.83 o 
  -2  13   6       16.90       16.58      1.79 o 
  -1  13   6      162.22      155.19      6.14 o 
   0  13   6       81.09       77.95      6.14 o 
   1  13   6      619.19      597.04     18.33 o 
   2  13   6       14.81       15.53      2.70 o 
   3  13   6      271.63      279.46     13.48 o 
   4  13   6       81.56       80.44      9.17 o 
   5  13   6      253.46      245.76     16.47 o 
   6  13   6      194.57      206.00     12.32 o 
   7  13   6      281.75      298.39     18.41 o 
   8  13   6       86.14       62.73     12.43 o 
  -8  14   6       51.02       44.45      7.50 o 
  -7  14   6       40.41       33.56      7.88 o 
  -6  14   6      153.94      170.57      8.96 o 
  -5  14   6      157.16      169.32     11.28 o 
  -4  14   6       67.72       65.14      6.30 o 
  -3  14   6       12.45       11.33      1.32 o 
  -2  14   6        0.04        0.92      0.53 o 
  -1  14   6      432.77      443.46     15.06 o 
   0  14   6     2137.37     2099.89     44.73 o 
   1  14   6      113.37       99.19      4.84 o 
   2  14   6      159.58      153.76      9.39 o 
   3  14   6      556.44      552.80     16.36 o 
   4  14   6      135.57      148.41      9.24 o 
   5  14   6      190.32      201.23     10.11 o 
   6  14   6       86.21       86.27     12.48 o 
   7  14   6      128.78      123.24     14.37 o 
  -8  15   6       52.47       41.94     12.17 o 
  -7  15   6       37.57       34.29      5.33 o 
  -6  15   6       69.16       59.86      7.97 o 
  -5  15   6      129.19      144.60     10.08 o 
  -4  15   6       73.53       74.41      6.60 o 
  -3  15   6      466.84      456.20      9.84 o 
  -2  15   6      268.30      265.58      8.07 o 
  -1  15   6      203.98      196.82      7.02 o 
   0  15   6      466.26      472.26     10.50 o 
   1  15   6      380.79      374.35     13.03 o 
   2  15   6      706.79      740.68     24.04 o 
   3  15   6       53.58       60.32      6.46 o 
   4  15   6      289.57      296.87     14.34 o 
   5  15   6       30.69       32.64      6.65 o 
   6  15   6        9.61        6.75      2.42 o 
   7  15   6       25.57       30.36      6.65 o 
  -8  16   6      108.27      136.45     11.23 o 
  -7  16   6      132.98      140.91      7.52 o 
  -6  16   6       39.71       37.47      9.61 o 
  -5  16   6      139.27      133.00      7.26 o 
  -4  16   6      159.95      146.47      9.21 o 
  -3  16   6       49.86       43.36      3.09 o 
  -2  16   6       16.15       21.33      2.03 o 
  -1  16   6      264.32      263.48      9.36 o 
   0  16   6      249.22      231.29      8.19 o 
   1  16   6       45.45       46.99      3.42 o 
   2  16   6      200.55      204.20     11.42 o 
   3  16   6      539.69      496.34     17.57 o 
   4  16   6      189.13      199.25     12.19 o 
   5  16   6      151.76      171.15     16.57 o 
   6  16   6       74.02       73.70     10.19 o 
   7  16   6       72.04       53.68     18.66 o 
  -8  17   6       14.01        4.56      3.87 o 
  -7  17   6       45.55       39.53      4.90 o 
  -6  17   6      106.53      102.89      7.31 o 
  -5  17   6      403.35      371.84     14.93 o 
  -4  17   6      736.53      720.07     33.94 o 
  -3  17   6       50.01       47.29      3.53 o 
  -2  17   6       17.98       14.38      1.55 o 
  -1  17   6      444.66      434.62     14.91 o 
   0  17   6      689.67      666.80     16.66 o 
   1  17   6      203.36      198.86      9.26 o 
   2  17   6      171.50      169.81      9.25 o 
   3  17   6      308.64      320.70     14.15 o 
   4  17   6      301.50      299.32     28.73 o 
   5  17   6       83.36       79.37     12.54 o 
   6  17   6      157.26      167.69     10.10 o 
   7  17   6      118.29      135.19     13.16 o 
  -7  18   6       22.16       18.94      7.28 o 
  -6  18   6      227.56      240.69     13.35 o 
  -5  18   6      422.99      404.86     40.04 o 
  -4  18   6       24.42       29.99      6.14 o 
  -3  18   6      264.65      266.67     10.49 o 
  -2  18   6       52.47       59.18      4.20 o 
  -1  18   6      365.78      331.27     14.16 o 
   0  18   6      201.52      193.34      9.03 o 
   1  18   6      265.34      228.46      8.56 o 
   2  18   6      266.46      263.76     11.12 o 
   3  18   6       43.88       43.61      4.51 o 
   4  18   6      439.97      476.22     27.61 o 
   5  18   6       76.01       86.73      9.26 o 
   6  18   6       79.76       58.74     29.76 o 
   7  18   6        4.40        7.31      2.58 o 
  -7  19   6        1.28        3.12      3.86 o 
  -6  19   6       11.49       15.11      2.19 o 
  -5  19   6      387.63      396.88     17.85 o 
  -4  19   6      601.45      602.64     29.22 o 
  -3  19   6      795.52      779.73     23.78 o 
  -2  19   6       76.99       74.19      5.02 o 
  -1  19   6      503.29      470.32     12.49 o 
   0  19   6       64.36       56.06      4.03 o 
   1  19   6       47.79       47.08      4.84 o 
   2  19   6       51.39       60.69      6.55 o 
   3  19   6      288.23      288.94     17.89 o 
   4  19   6      134.98      139.73     10.94 o 
   5  19   6      167.26      159.65     21.89 o 
   6  19   6       75.48       80.65     12.57 o 
   7  19   6       35.08       35.50      8.14 o 
  -7  20   6       48.18       38.74     11.54 o 
  -6  20   6        8.06        4.09      1.98 o 
  -5  20   6      179.49      170.23      7.46 o 
  -4  20   6      142.69      133.55     10.82 o 
  -3  20   6      308.90      286.41     13.70 o 
  -2  20   6      242.38      232.91     10.50 o 
  -1  20   6      790.68      785.02     15.15 o 
   0  20   6        9.84        9.72      1.16 o 
   1  20   6     1112.53     1081.83     32.26 o 
   2  20   6      224.35      220.44      9.64 o 
   3  20   6      110.04       98.78      8.27 o 
   4  20   6      170.07      161.52     11.52 o 
   5  20   6        8.81        8.46      3.63 o 
   6  20   6      322.38      348.51     17.67 o 
   7  20   6       59.41       68.23      7.09 o 
  -7  21   6      133.91      147.34     16.50 o 
  -6  21   6       62.72       65.90      7.56 o 
  -5  21   6        2.97        4.58      1.74 o 
  -4  21   6       14.59       15.31      3.72 o 
  -3  21   6      866.80      823.84     31.89 o 
  -2  21   6      742.84      765.84     20.91 o 
  -1  21   6       54.69       60.44      4.66 o 
   0  21   6      434.96      409.99     11.60 o 
   1  21   6      143.91      127.67      7.03 o 
   2  21   6       31.66       27.12      4.48 o 
   3  21   6      202.59      193.77     12.32 o 
   4  21   6       37.78       32.04      4.79 o 
   5  21   6       71.24       87.38      7.68 o 
   6  21   6       57.99       63.41     10.10 o 
   7  21   6       27.49       22.81      4.36 o 
  -7  22   6       18.36       23.98      6.53 o 
  -6  22   6      156.11      171.20      9.61 o 
  -5  22   6       40.52       35.75      6.42 o 
  -4  22   6       44.72       42.65      6.93 o 
  -3  22   6      405.69      408.68     16.46 o 
  -2  22   6      120.39      126.94      6.92 o 
  -1  22   6      109.89      128.92      7.28 o 
   0  22   6       54.74       50.77      4.57 o 
   1  22   6      116.04      121.51      7.62 o 
   2  22   6       73.25       71.27      3.35 o 
   3  22   6      550.02      533.95     20.97 o 
   4  22   6        8.52       13.23      3.03 o 
   5  22   6       36.51       32.14      5.91 o 
   6  22   6       12.27        7.71      5.37 o 
  -7  23   6      124.92      156.49     19.14 o 
  -6  23   6       40.38       45.86      7.21 o 
  -5  23   6       14.12       15.98      2.94 o 
  -4  23   6      122.19      118.83     18.45 o 
  -3  23   6      199.41      174.11     12.37 o 
  -2  23   6      133.07      130.60      5.92 o 
  -1  23   6      102.02       96.04      5.86 o 
   0  23   6      448.87      455.08     13.90 o 
   1  23   6      370.97      326.28     20.86 o 
   2  23   6      225.41      244.41     16.20 o 
   3  23   6      101.57       95.03     13.93 o 
   4  23   6      131.16      131.55      7.31 o 
   5  23   6       93.79      100.22      7.22 o 
   6  23   6       58.72       63.14      6.06 o 
  -6  24   6       68.65       58.15     10.11 o 
  -5  24   6        8.30        9.96      2.02 o 
  -4  24   6       22.45       21.18      4.53 o 
  -3  24   6      141.46      129.39     10.01 o 
  -2  24   6       84.49       78.70      4.18 o 
  -1  24   6      486.31      457.47     14.16 o 
   0  24   6      283.45      276.82     12.09 o 
   1  24   6       89.44       95.46      5.87 o 
   2  24   6      280.75      272.51     11.71 o 
   3  24   6      100.57      104.09      8.28 o 
   4  24   6       66.91       74.27      7.54 o 
   5  24   6       32.72       32.65      4.83 o 
   6  24   6       39.24       39.11      6.85 o 
  -6  25   6       55.21       58.39      8.28 o 
  -5  25   6       53.87       38.83      7.07 o 
  -4  25   6       46.89       39.30      7.06 o 
  -3  25   6      102.81       96.45      7.72 o 
  -2  25   6       98.49       96.31      5.36 o 
  -1  25   6        9.61       10.46      1.47 o 
   0  25   6       28.26       28.03      3.07 o 
   1  25   6      200.90      209.36      9.44 o 
   2  25   6        9.43        4.08      2.20 o 
   3  25   6      241.64      211.58     24.09 o 
   4  25   6      127.43      135.78      8.13 o 
   5  25   6        1.54        2.83      1.16 o 
   6  25   6       14.54       14.77      3.56 o 
  -6  26   6      142.93      157.21     14.97 o 
  -5  26   6        9.15        7.62      1.67 o 
  -4  26   6       27.10       34.28      9.93 o 
  -3  26   6       23.94       17.43      2.85 o 
  -2  26   6      187.72      183.36      7.93 o 
  -1  26   6       75.45       79.84      3.97 o 
   0  26   6      271.06      252.97      8.96 o 
   1  26   6       67.96       72.56      6.21 o 
   2  26   6        8.49        5.40      2.97 o 
   3  26   6       63.30       60.01      8.98 o 
   4  26   6       34.29       34.80      6.31 o 
   5  26   6        8.02        7.87      2.59 o 
  -6  27   6      305.01      345.83     21.81 o 
  -5  27   6       58.62       60.00      3.84 o 
  -4  27   6       50.27       47.04     10.91 o 
  -3  27   6       50.75       52.47      7.04 o 
  -2  27   6      307.65      311.72     12.79 o 
  -1  27   6      146.43      135.23      9.20 o 
   0  27   6       55.95       51.43      5.53 o 
   1  27   6       48.97       56.22      7.02 o 
   2  27   6        7.61       12.92      2.82 o 
   3  27   6       23.87       22.77      3.49 o 
   4  27   6       13.91       15.47      3.26 o 
   5  27   6       74.45       67.88     14.38 o 
  -5  28   6       40.27       28.60      8.91 o 
  -4  28   6       71.08       67.03      9.67 o 
  -3  28   6       31.12       27.01      3.96 o 
  -2  28   6      212.33      204.68      9.73 o 
  -1  28   6      160.11      161.47      9.59 o 
   0  28   6      318.86      319.00     11.64 o 
   1  28   6       49.25       50.52     10.12 o 
   2  28   6       24.46       32.67      6.33 o 
   3  28   6       48.13       40.09      6.81 o 
   4  28   6       74.86       73.19     11.54 o 
   5  28   6       69.59       83.62      9.80 o 
  -5  29   6       14.20       14.66      5.59 o 
  -4  29   6       64.26       78.63     10.30 o 
  -3  29   6       26.43       26.90      7.50 o 
  -2  29   6       16.12       10.73      3.12 o 
  -1  29   6       33.88       27.40      5.16 o 
   0  29   6      219.24      217.74      9.69 o 
   1  29   6        0.38        0.88      1.38 o 
   2  29   6      108.30      132.16     15.29 o 
   3  29   6       35.68       12.37     12.34 o 
   4  29   6       94.82       98.16     13.08 o 
   5  29   6       33.72       30.62      5.63 o 
  -5  30   6        9.75        9.71      3.22 o 
  -4  30   6      112.66      113.33     14.80 o 
  -3  30   6       13.88       16.30      4.55 o 
  -2  30   6       90.34       97.80      6.64 o 
  -1  30   6      261.76      293.82     12.49 o 
   0  30   6       59.79       58.18      5.64 o 
   1  30   6       65.50       54.63      8.10 o 
   2  30   6        4.41        7.06      2.25 o 
   3  30   6       27.54       31.73      4.61 o 
   4  30   6       25.06       10.21     11.32 o 
  -4  31   6       75.45       74.17     10.73 o 
  -3  31   6       13.26       12.94      3.62 o 
  -2  31   6       34.69       33.91      5.76 o 
  -1  31   6       21.22       20.19      5.58 o 
   0  31   6      215.87      220.36     22.21 o 
   1  31   6       94.97      101.49      7.58 o 
   2  31   6       16.71       17.36      3.93 o 
   3  31   6       39.80       39.80      6.36 o 
   4  31   6      110.90      124.00      8.13 o 
  -4  32   6       28.22       25.95      7.41 o 
  -3  32   6        6.29        3.70      1.81 o 
  -2  32   6       55.59       70.12      7.22 o 
  -1  32   6       93.10      102.36     11.82 o 
   0  32   6       71.57       77.38     13.50 o 
   1  32   6       19.15       22.88      5.90 o 
   2  32   6       41.64       33.51      5.97 o 
   3  32   6       16.54       16.51      5.01 o 
   4  32   6      431.23      533.55     26.89 o 
  -4  33   6        7.50        8.45      3.53 o 
  -3  33   6      112.44      129.02     11.50 o 
  -2  33   6       17.89       12.97      5.15 o 
  -1  33   6      120.20      125.18     13.13 o 
   0  33   6        9.93       11.70      3.76 o 
   1  33   6       96.43       84.32     12.12 o 
   2  33   6       14.22       16.16      4.31 o 
   3  33   6        8.12       10.00      3.42 o 
  -3  34   6       36.87       25.54      7.65 o 
  -2  34   6       73.19       68.88      7.22 o 
  -1  34   6       28.80       24.75      8.84 o 
   0  34   6       45.64       31.74     12.61 o 
   1  34   6       42.09       26.99     12.50 o 
   2  34   6       71.89       11.09     37.01 o 
   3  34   6       25.57       21.69      5.39 o 
  -2  35   6       89.31       90.56     12.35 o 
  -1  35   6       19.16       23.32      7.77 o 
   0  35   6       48.54       37.84     13.63 o 
   1  35   6       16.57       14.98      8.66 o 
   2  35   6        6.38        6.75      4.60 o 
  -1  36   6      287.86      285.55     25.29 o 
   0  36   6       29.15       26.77     13.59 o 
   1  36   6       10.07        9.12      6.04 o 
  -8   0   7      162.24      169.43      8.74 o 
  -7   0   7       63.43       64.91     10.64 o 
  -6   0   7      482.73      500.55     23.65 o 
  -5   0   7      638.99      638.46     30.34 o 
  -4   0   7      758.28      753.24     24.56 o 
  -3   0   7       32.91       39.65      6.10 o 
  -2   0   7       58.41       58.23      8.70 o 
  -1   0   7      519.02      614.87     29.12 o 
   0   0   7       12.41       39.23      8.53 o 
   1   0   7      451.00      463.86     30.37 o 
   2   0   7        1.51        4.30      1.37 o 
   3   0   7        1.67        2.91      0.95 o 
   4   0   7      213.25      211.35     18.56 o 
   5   0   7       35.45       37.10      9.18 o 
   6   0   7       41.70       39.92      9.90 o 
   7   0   7       29.55       28.44     12.37 o 
  -8   1   7       92.83      100.90     12.45 o 
  -7   1   7       11.03        9.10      1.99 o 
  -6   1   7      427.13      443.90     15.05 o 
  -5   1   7      149.20      142.02      8.24 o 
  -4   1   7       83.80       84.88      6.52 o 
  -3   1   7      170.92      178.52      8.62 o 
  -2   1   7      368.88      376.17     12.52 o 
  -1   1   7       86.33       94.43      8.76 o 
   0   1   7      198.53      256.34     15.29 o 
   1   1   7      322.80      380.05     17.98 o 
   2   1   7        4.39       10.05      1.90 o 
   3   1   7      316.82      318.45     15.58 o 
   4   1   7      241.10      233.37     14.66 o 
   5   1   7      310.76      295.73     14.90 o 
   6   1   7      137.72      143.23      8.73 o 
   7   1   7       45.38       36.43     10.01 o 
   8   1   7        0.40        0.37      2.43 o 
  -8   2   7       78.91       75.25      9.25 o 
  -7   2   7        2.23        2.73      1.74 o 
  -6   2   7       71.19       79.99      6.07 o 
  -5   2   7      179.00      192.23      9.18 o 
  -4   2   7       57.04       60.68      5.66 o 
  -3   2   7      474.31      489.06     12.23 o 
  -2   2   7      166.01      171.92      9.18 o 
  -1   2   7      156.07      175.15      8.63 o 
   0   2   7       29.23       42.56     12.54 o 
   1   2   7      521.34      621.52     23.83 o 
   2   2   7      682.84      735.14     21.27 o 
   3   2   7       34.11       32.05      3.80 o 
   4   2   7      392.86      411.59     15.28 o 
   5   2   7      404.34      390.03     21.15 o 
   6   2   7       56.66       50.70     12.60 o 
   7   2   7        8.12        7.42      2.62 o 
   8   2   7        9.67        2.80      2.35 o 
  -8   3   7       29.96       31.47      5.08 o 
  -7   3   7       12.35       10.77      2.36 o 
  -6   3   7       84.93       80.89      5.43 o 
  -5   3   7       29.11       28.69      4.24 o 
  -4   3   7      632.33      605.86     45.34 o 
  -3   3   7        1.96        2.45      0.73 o 
  -2   3   7      269.55      288.03     18.91 o 
  -1   3   7       13.78       14.71      2.08 o 
   0   3   7      170.56      217.24      9.27 o 
   1   3   7      234.84      237.12     11.86 o 
   2   3   7       68.55       70.84      7.04 o 
   3   3   7      189.25      187.87     11.44 o 
   4   3   7      547.98      575.14     25.35 o 
   5   3   7      131.85      122.98      9.64 o 
   6   3   7      234.97      242.23     24.71 o 
   7   3   7      162.55      170.16     11.04 o 
   8   3   7       24.89       26.99      8.49 o 
  -8   4   7      113.26       95.91     12.37 o 
  -7   4   7       50.88       45.18      4.83 o 
  -6   4   7      164.17      171.94      8.91 o 
  -5   4   7       47.25       52.56      5.16 o 
  -4   4   7      227.77      226.78      9.49 o 
  -3   4   7     1211.60     1246.55     37.26 o 
  -2   4   7      469.22      514.07     19.90 o 
  -1   4   7      178.80      197.30      8.71 o 
   0   4   7      106.32      109.53      9.12 o 
   1   4   7      235.90      245.80     12.01 o 
   2   4   7      149.15      124.28      6.98 o 
   3   4   7      203.71      202.47     12.23 o 
   4   4   7      432.72      396.27     18.73 o 
   5   4   7      192.94      178.02     13.55 o 
   6   4   7       58.10       53.42     12.92 o 
   7   4   7       53.32       44.27     10.38 o 
   8   4   7       15.73        9.36      5.64 o 
  -8   5   7        7.62        8.00      2.28 o 
  -7   5   7       40.61       37.03      6.17 o 
  -6   5   7       26.20       27.17      3.95 o 
  -5   5   7      849.88      911.07     30.63 o 
  -4   5   7      279.42      295.74     12.36 o 
  -3   5   7      641.96      646.66     16.28 o 
  -2   5   7       58.70       60.61      5.72 o 
  -1   5   7       86.19       84.75      7.85 o 
   0   5   7      167.22       98.26     57.89 o 
   1   5   7      236.57      232.48      9.83 o 
   2   5   7       74.38       77.95      7.63 o 
   3   5   7       72.97       78.74      7.79 o 
   4   5   7       12.81       10.57      1.86 o 
   5   5   7      113.65      109.11      5.83 o 
   6   5   7       15.25       12.43      3.05 o 
   7   5   7       35.71       18.09     10.07 o 
   8   5   7       16.23       23.27      7.47 o 
  -8   6   7        7.05        8.44      3.17 o 
  -7   6   7       48.47       43.21      6.05 o 
  -6   6   7       89.02       85.88      5.39 o 
  -5   6   7       32.60       18.33      8.77 o 
  -4   6   7       22.65       28.41      3.07 o 
  -3   6   7      221.99      241.28      8.08 o 
  -2   6   7       96.91      106.80      5.55 o 
  -1   6   7       88.81       90.27      7.26 o 
   0   6   7      291.39      307.39     10.99 o 
   1   6   7      377.43      404.95     15.77 o 
   2   6   7      819.67      792.22     22.14 o 
   3   6   7      374.93      342.55     16.26 o 
   4   6   7      640.24      609.56     21.56 o 
   5   6   7      144.43      139.99      8.03 o 
   6   6   7        9.84       11.84      3.03 o 
   7   6   7       43.93       44.14     13.63 o 
  -8   7   7       75.99       88.31      9.62 o 
  -7   7   7        4.30        3.99      2.03 o 
  -6   7   7       40.80       38.90      4.67 o 
  -5   7   7       76.30       79.84      3.69 o 
  -4   7   7      149.32      158.56      9.19 o 
  -3   7   7     1116.45     1074.91     24.27 o 
  -2   7   7      401.24      399.53     23.79 o 
  -1   7   7      352.63      322.60     14.93 o 
   0   7   7      212.04      199.49      8.69 o 
   1   7   7      119.24      128.42      7.10 o 
   2   7   7      287.62      292.19     11.63 o 
   3   7   7      545.99      521.31     13.49 o 
   4   7   7      410.86      399.93     15.85 o 
   5   7   7      144.42      135.27      8.59 o 
   6   7   7        8.87        5.92      1.88 o 
   7   7   7       46.00       58.82     10.05 o 
  -8   8   7       14.97        7.11      2.74 o 
  -7   8   7       94.76       95.67      7.93 o 
  -6   8   7      112.27      116.81      8.27 o 
  -5   8   7       10.18       10.43      1.59 o 
  -4   8   7      111.87      124.23      7.96 o 
  -3   8   7      384.73      371.59     10.55 o 
  -2   8   7      271.34      291.84     11.52 o 
  -1   8   7       43.81       52.98      5.15 o 
   0   8   7      144.99      134.54      6.77 o 
   1   8   7       71.77       79.80      6.48 o 
   2   8   7      928.58      809.61     46.99 o 
   3   8   7      491.48      504.09     15.83 o 
   4   8   7      657.63      635.09     24.60 o 
   5   8   7       34.50       30.30      4.87 o 
   6   8   7       91.94       87.88     10.72 o 
   7   8   7      157.45      159.98      8.50 o 
  -8   9   7        3.82        2.51      1.73 o 
  -7   9   7      159.72      187.74     12.26 o 
  -6   9   7       63.44       61.18      7.25 o 
  -5   9   7       28.74       32.39      3.37 o 
  -4   9   7       43.17       45.67      4.96 o 
  -3   9   7      981.18      967.80     22.17 o 
  -2   9   7      782.82      745.65     16.09 o 
  -1   9   7      474.17      507.29     12.64 o 
   0   9   7      668.26      629.41     17.90 o 
   1   9   7       77.68       74.28      6.70 o 
   2   9   7      703.15      703.44     19.68 o 
   3   9   7      117.48      120.83      7.85 o 
   4   9   7       59.46       65.76      6.06 o 
   5   9   7      184.72      164.49     10.59 o 
   6   9   7      179.08      199.38     17.27 o 
   7   9   7      104.57       99.87     16.26 o 
  -8  10   7       36.20       30.04      7.51 o 
  -7  10   7       24.52       25.48      5.08 o 
  -6  10   7       12.25        9.67      2.49 o 
  -5  10   7      122.74      124.66      5.90 o 
  -4  10   7       82.00       89.22      6.93 o 
  -3  10   7      387.58      384.85     14.18 o 
  -2  10   7      154.86      144.74      6.83 o 
  -1  10   7       72.40       68.67      5.96 o 
   0  10   7      328.78      321.41     12.46 o 
   1  10   7      162.34      168.64      8.32 o 
   2  10   7      686.28      679.41     19.17 o 
   3  10   7      906.38      912.80     22.39 o 
   4  10   7      754.15      759.05     29.60 o 
   5  10   7      277.06      260.37     10.87 o 
   6  10   7       17.24       16.57      5.41 o 
   7  10   7       74.42       64.99     13.32 o 
  -8  11   7       37.01       29.69      7.49 o 
  -7  11   7       17.94       13.75      4.07 o 
  -6  11   7       80.77      100.55      9.43 o 
  -5  11   7       54.50       52.08      4.14 o 
  -4  11   7      367.27      364.74     13.05 o 
  -3  11   7      207.09      199.17      9.00 o 
  -2  11   7        6.98        6.72      0.77 o 
  -1  11   7      114.03      118.07      6.37 o 
   0  11   7      134.84      131.53      6.36 o 
   1  11   7      482.73      461.55     15.18 o 
   2  11   7      160.58      141.89      7.51 o 
   3  11   7      247.09      239.96     12.28 o 
   4  11   7      266.31      266.32     13.09 o 
   5  11   7      268.05      265.91     11.31 o 
   6  11   7      417.14      434.83     18.96 o 
   7  11   7       59.52       66.45     11.14 o 
  -8  12   7       10.25        5.93      2.73 o 
  -7  12   7       39.19       33.41      3.33 o 
  -6  12   7       17.19       13.81      5.62 o 
  -5  12   7      321.00      318.86     11.05 o 
  -4  12   7      133.38      132.71      6.74 o 
  -3  12   7      133.12      129.88      6.95 o 
  -2  12   7      245.98      244.73      7.56 o 
  -1  12   7      622.67      623.71     15.37 o 
   0  12   7      890.83      854.95     23.20 o 
   1  12   7      860.86      825.27     23.38 o 
   2  12   7      565.30      545.07     16.75 o 
   3  12   7      583.75      605.91     21.37 o 
   4  12   7        3.16        5.01      2.68 o 
   5  12   7      309.90      316.67     17.03 o 
   6  12   7       10.73       12.47      4.37 o 
   7  12   7       57.89       66.32     10.75 o 
  -8  13   7        1.07        1.65      1.68 o 
  -7  13   7       25.85       25.82      5.87 o 
  -6  13   7       84.79       83.20      5.77 o 
  -5  13   7      245.60      237.58      9.96 o 
  -4  13   7      164.94      160.29      7.59 o 
  -3  13   7      252.06      241.82      9.51 o 
  -2  13   7      210.57      210.47      8.53 o 
  -1  13   7      105.04      101.95      5.31 o 
   0  13   7      645.68      628.43     17.64 o 
   1  13   7      456.50      478.05     17.22 o 
   2  13   7      231.52      207.51     11.62 o 
   3  13   7       83.93       86.35      8.73 o 
   4  13   7       20.95       24.63      3.51 o 
   5  13   7       70.83       68.32      9.95 o 
   6  13   7      103.56       95.86      9.12 o 
   7  13   7       10.43        9.73      4.32 o 
  -7  14   7        0.44        3.22      1.47 o 
  -6  14   7       32.74       29.58      5.03 o 
  -5  14   7      283.30      290.60     12.50 o 
  -4  14   7       10.25        9.08      1.34 o 
  -3  14   7      286.80      280.01     11.02 o 
  -2  14   7      143.35      147.99      7.31 o 
  -1  14   7       65.59       69.57      6.33 o 
   0  14   7      509.10      497.35     13.04 o 
   1  14   7       10.64        9.94      2.31 o 
   2  14   7      351.70      330.33     15.70 o 
   3  14   7      116.88      106.76      7.18 o 
   4  14   7       11.86       13.33      2.47 o 
   5  14   7        2.43        3.79      2.77 o 
   6  14   7       31.88       35.39      8.02 o 
   7  14   7      192.73      203.81     15.21 o 
  -7  15   7      323.93      343.31     20.46 o 
  -6  15   7       14.79       20.17      2.90 o 
  -5  15   7       21.17       23.31      3.54 o 
  -4  15   7       70.45       69.84      3.91 o 
  -3  15   7      256.84      265.59     10.40 o 
  -2  15   7       48.15       47.12      4.88 o 
  -1  15   7       21.04       17.47      1.82 o 
   0  15   7     1964.72     1905.62     42.19 o 
   1  15   7     2031.84     1939.95     41.23 o 
   2  15   7      128.45      124.47      8.68 o 
   3  15   7      118.01       87.07     10.79 o 
   4  15   7      139.15      132.15      7.94 o 
   5  15   7        1.32        3.15      2.52 o 
   6  15   7       19.65       18.23      6.68 o 
   7  15   7       11.75        8.36      8.31 o 
  -7  16   7       62.83       62.80      4.12 o 
  -6  16   7      210.94      233.26     11.06 o 
  -5  16   7      110.89      109.90      7.76 o 
  -4  16   7      126.43      129.88      9.91 o 
  -3  16   7       20.90       19.02      2.74 o 
  -2  16   7      154.55      143.49      6.01 o 
  -1  16   7      397.81      374.83     13.71 o 
   0  16   7      134.49      145.03      7.39 o 
   1  16   7      991.49      954.77     20.41 o 
   2  16   7      141.36      133.86      8.00 o 
   3  16   7      160.06      160.52     10.75 o 
   4  16   7       93.93       89.21     11.72 o 
   5  16   7       56.39       63.49     15.77 o 
   6  16   7       13.11       17.60      4.75 o 
   7  16   7        9.54        9.25      3.88 o 
  -7  17   7       39.31       30.06      6.72 o 
  -6  17   7      256.36      279.16     16.39 o 
  -5  17   7      103.64      107.72      8.53 o 
  -4  17   7       25.87       27.60      4.00 o 
  -3  17   7      633.42      613.18     20.94 o 
  -2  17   7      158.82      163.15      6.46 o 
  -1  17   7      177.48      164.04      6.43 o 
   0  17   7      209.51      208.97      8.86 o 
   1  17   7      389.00      376.28     13.71 o 
   2  17   7      288.83      282.23     12.08 o 
   3  17   7        4.50        2.99      0.94 o 
   4  17   7        5.28        3.17      1.54 o 
   5  17   7       20.64       19.12      5.08 o 
   6  17   7      245.85      266.24     16.72 o 
   7  17   7      192.70      220.63     11.56 o 
  -7  18   7       76.65       80.21     10.99 o 
  -6  18   7       15.36        6.81      3.88 o 
  -5  18   7       47.81       42.81      7.50 o 
  -4  18   7      163.73      161.99     13.25 o 
  -3  18   7      397.87      367.02     12.73 o 
  -2  18   7       36.73       36.06      4.43 o 
  -1  18   7      611.59      589.24     16.07 o 
   0  18   7      127.61      121.54      7.60 o 
   1  18   7       85.85       87.59      8.87 o 
   2  18   7       58.93       66.22      3.91 o 
   3  18   7       12.40       12.36      1.60 o 
   4  18   7       33.95       33.60      5.31 o 
   5  18   7       41.53       49.63      9.59 o 
   6  18   7        4.15        4.38      1.71 o 
  -7  19   7       33.83       39.31      7.39 o 
  -6  19   7      188.28      191.02     10.56 o 
  -5  19   7      421.11      425.37     19.79 o 
  -4  19   7       14.66       11.76      3.37 o 
  -3  19   7       72.84       73.18      5.92 o 
  -2  19   7       87.70       85.78      2.72 o 
  -1  19   7      228.96      231.52      9.19 o 
   0  19   7      118.54      115.99      6.39 o 
   1  19   7      618.59      588.04     19.56 o 
   2  19   7      110.94      108.45      6.55 o 
   3  19   7       29.32       28.94      4.18 o 
   4  19   7      300.39      314.33     15.98 o 
   5  19   7        2.44        3.19      1.60 o 
   6  19   7       27.55       27.81      5.86 o 
  -7  20   7       10.04        7.90      3.43 o 
  -6  20   7      135.53      130.58      7.43 o 
  -5  20   7      120.33      124.65      9.43 o 
  -4  20   7      188.96      185.66     14.42 o 
  -3  20   7      275.45      264.76     11.93 o 
  -2  20   7      521.19      506.02     15.47 o 
  -1  20   7      635.94      607.57     18.40 o 
   0  20   7      124.72      114.67      5.79 o 
   1  20   7       87.39       91.79      4.67 o 
   2  20   7       39.87       40.26      3.73 o 
   3  20   7      268.36      264.90     11.07 o 
   4  20   7      135.72      138.89     14.65 o 
   5  20   7       45.41       42.26      8.95 o 
   6  20   7      120.89      154.04      9.59 o 
  -6  21   7        6.13        4.58      1.60 o 
  -5  21   7       78.36       19.14     31.16 o 
  -4  21   7       29.83       30.61      5.54 o 
  -3  21   7       15.02       10.16      2.74 o 
  -2  21   7       22.89       23.08      2.62 o 
  -1  21   7      178.32      161.53      7.89 o 
   0  21   7       86.70       88.24      4.50 o 
   1  21   7      347.69      327.20     12.22 o 
   2  21   7       61.23       61.90      4.99 o 
   3  21   7       62.59       58.14     10.12 o 
   4  21   7       51.23       58.88      7.26 o 
   5  21   7       29.20       35.92      4.98 o 
   6  21   7       36.31       26.12      7.24 o 
  -6  22   7       56.90       45.49      6.00 o 
  -5  22   7        1.91        1.24      1.49 o 
  -4  22   7       16.10       11.98      4.08 o 
  -3  22   7       52.88       51.88      7.64 o 
  -2  22   7      122.58      120.39      7.06 o 
  -1  22   7      251.96      240.48     10.64 o 
   0  22   7       21.42       25.68      3.57 o 
   1  22   7       31.68       32.93      3.69 o 
   2  22   7       96.58       93.93      6.62 o 
   3  22   7       67.57       68.88      8.55 o 
   4  22   7       39.61       36.74      6.30 o 
   5  22   7       39.80       33.51      7.29 o 
   6  22   7       47.99       42.05      8.08 o 
  -6  23   7       86.22       74.08     11.88 o 
  -5  23   7        7.32        6.97      1.29 o 
  -4  23   7       20.54       19.24      2.50 o 
  -3  23   7      112.95      115.75      9.01 o 
  -2  23   7       98.73       94.55      5.38 o 
  -1  23   7      143.97      136.95      6.88 o 
   0  23   7       31.38       34.81      3.87 o 
   1  23   7       41.71       39.85      4.56 o 
   2  23   7      311.75      318.78     13.61 o 
   3  23   7        7.69        5.42      1.91 o 
   4  23   7       17.22       13.19      4.06 o 
   5  23   7       48.43       42.46      7.39 o 
   6  23   7       13.70        2.92      6.19 o 
  -6  24   7       22.07       24.97      5.25 o 
  -5  24   7       85.44       97.36     11.55 o 
  -4  24   7       60.26       55.80      8.31 o 
  -3  24   7       35.67       26.82      5.63 o 
  -2  24   7       18.80       17.26      2.59 o 
  -1  24   7       78.08       72.56      4.54 o 
   0  24   7       65.28       55.61      5.52 o 
   1  24   7      284.33      261.87     11.19 o 
   2  24   7        1.70        2.52      1.19 o 
   3  24   7        0.82        2.86      2.63 o 
   4  24   7       40.96       43.93      7.65 o 
   5  24   7       34.69       42.78      6.85 o 
  -6  25   7       79.64       93.89     13.87 o 
  -5  25   7       58.06       45.84      6.97 o 
  -4  25   7       61.08       64.34      8.45 o 
  -3  25   7      103.64      100.57     11.65 o 
  -2  25   7      105.54      113.41      5.89 o 
  -1  25   7      524.36      520.08     25.55 o 
   0  25   7       61.44       52.15      5.30 o 
   1  25   7       48.57       49.63      5.12 o 
   2  25   7       11.88       16.49      3.86 o 
   3  25   7      125.36      134.10      5.83 o 
   4  25   7       20.20       18.60      4.18 o 
   5  25   7       57.61       16.95     15.52 o 
  -5  26   7      212.80      233.65     15.88 o 
  -4  26   7       31.59       28.77      7.46 o 
  -3  26   7       21.08       23.34      3.61 o 
  -2  26   7      454.24      462.50     21.14 o 
  -1  26   7      243.78      262.02     10.63 o 
   0  26   7       92.94       89.50      5.33 o 
   1  26   7        9.32       12.59      2.85 o 
   2  26   7       52.17       53.81      7.04 o 
   3  26   7       10.31       10.25      2.95 o 
   4  26   7       23.48       23.65      4.28 o 
   5  26   7       48.35       45.53      6.37 o 
  -5  27   7      137.23      136.48     10.05 o 
  -4  27   7        5.62        8.27      3.93 o 
  -3  27   7      109.80      121.05     10.08 o 
  -2  27   7      103.71      111.35     10.41 o 
  -1  27   7       31.26       28.68      4.64 o 
   0  27   7      103.19       92.64      6.07 o 
   1  27   7       31.77       43.80      6.62 o 
   2  27   7        2.82        3.30      1.54 o 
   3  27   7       81.41       81.58     11.13 o 
   4  27   7        1.77        2.40      1.34 o 
   5  27   7       41.93       42.66      8.14 o 
  -5  28   7      305.00      325.17     16.63 o 
  -4  28   7        4.11        2.92      1.36 o 
  -3  28   7       37.87       28.91      8.00 o 
  -2  28   7        8.90        4.80      1.49 o 
  -1  28   7      127.20      132.95     10.14 o 
   0  28   7      143.83      150.88      5.45 o 
   1  28   7       11.55        9.74      5.33 o 
   2  28   7      359.08      388.84     22.40 o 
   3  28   7       18.89       14.31      3.84 o 
   4  28   7       25.10       26.24      6.97 o 
  -4  29   7      157.10      151.94     21.15 o 
  -3  29   7       38.66       34.22      5.14 o 
  -2  29   7      197.10      215.69     12.55 o 
  -1  29   7       64.13       64.75      9.68 o 
   0  29   7       88.64       82.12      5.39 o 
   1  29   7      272.67      303.90     18.91 o 
   2  29   7        4.88       10.82      2.18 o 
   3  29   7      104.86      116.59      8.86 o 
   4  29   7       36.17       29.62      8.11 o 
  -4  30   7       70.15       65.44     13.67 o 
  -3  30   7       19.42       15.98      5.60 o 
  -2  30   7        4.22        1.23      1.10 o 
  -1  30   7      453.79      479.04     28.87 o 
   0  30   7       60.40       63.91     10.34 o 
   1  30   7      218.91      237.44     12.25 o 
   2  30   7        9.02       12.13      3.99 o 
   3  30   7       37.19       43.72      6.46 o 
  -4  31   7      113.71      115.21     14.50 o 
  -3  31   7        1.01        0.54      2.05 o 
  -2  31   7       41.74       46.77      6.17 o 
  -1  31   7        4.19        5.44      1.55 o 
   0  31   7       49.54       51.86      9.07 o 
   1  31   7       52.60       48.67      7.75 o 
   2  31   7       56.82       62.27      6.70 o 
   3  31   7       47.69       46.11      8.15 o 
  -3  32   7       18.33       14.79      3.82 o 
  -2  32   7        8.99        9.33      3.74 o 
  -1  32   7       24.43       22.52      6.92 o 
   0  32   7       43.62       32.20      7.81 o 
   1  32   7      229.12      243.99     14.83 o 
   2  32   7       17.22       17.72      8.02 o 
   3  32   7       68.38       74.70     11.72 o 
  -2  33   7      128.89      130.66     10.62 o 
  -1  33   7        1.41        1.02      3.06 o 
   0  33   7       18.17       18.50      8.45 o 
   1  33   7       21.47       10.41      4.38 o 
   2  33   7       49.72       61.78      7.87 o 
  -2  34   7       51.35       37.55      9.01 o 
  -1  34   7       27.29       15.41      6.71 o 
   0  34   7       46.24       49.95     11.12 o 
   1  34   7       76.61       76.16     20.12 o 
  -7   0   8       29.15       31.46      5.70 o 
  -6   0   8      318.20      339.93     24.26 o 
  -5   0   8      880.29      878.82     40.69 o 
  -4   0   8       62.47       60.81      8.83 o 
  -3   0   8        5.27        4.29      1.11 o 
  -2   0   8      284.48      289.45     13.92 o 
  -1   0   8       58.41       57.57      7.64 o 
   0   0   8       44.97       73.99      9.75 o 
   1   0   8       37.90       72.25     12.77 o 
   2   0   8       19.46       21.69      5.08 o 
   3   0   8      533.63      526.97     33.04 o 
   4   0   8        3.92        3.39      1.58 o 
   5   0   8      165.17      180.67     13.76 o 
   6   0   8        5.96        6.54      3.93 o 
   7   0   8       24.38       21.10     13.14 o 
  -8   1   8       58.26       44.90      5.36 o 
  -7   1   8      123.51      125.95      6.45 o 
  -6   1   8       20.85       16.99      2.94 o 
  -5   1   8       82.28       91.73      5.90 o 
  -4   1   8      460.79      520.80     17.58 o 
  -3   1   8       33.59       30.99      3.30 o 
  -2   1   8      135.34      134.47      7.10 o 
  -1   1   8      772.93      805.79     24.21 o 
   0   1   8       76.30      112.55      8.57 o 
   1   1   8      301.70      357.83     17.30 o 
   2   1   8      286.54      246.94     14.45 o 
   3   1   8       35.05       41.62      7.41 o 
   4   1   8       42.76       35.93      4.66 o 
   5   1   8      180.60      189.84     16.52 o 
   6   1   8      103.98      104.88      8.10 o 
   7   1   8       10.52        6.32      4.24 o 
  -8   2   8       62.30       61.59      9.02 o 
  -7   2   8        8.78        7.53      1.59 o 
  -6   2   8       13.80       15.52      2.72 o 
  -5   2   8      102.49       99.30      7.31 o 
  -4   2   8       17.62       11.57      3.28 o 
  -3   2   8      326.05      327.12     13.43 o 
  -2   2   8       34.45       45.92      4.59 o 
  -1   2   8      574.03      642.12     20.77 o 
   0   2   8       54.22       55.39      6.23 o 
   1   2   8      715.96      697.79     27.21 o 
   2   2   8       29.98       25.06      4.11 o 
   3   2   8      799.68      732.57     31.19 o 
   4   2   8      179.26      167.81     14.96 o 
   5   2   8      140.38      135.24     10.45 o 
   6   2   8       10.53        9.34      3.53 o 
   7   2   8       22.51       15.20      6.36 o 
  -8   3   8        2.51        5.02      2.30 o 
  -7   3   8       53.84       42.80      5.27 o 
  -6   3   8       65.07       64.52      7.26 o 
  -5   3   8       40.31       42.11      4.30 o 
  -4   3   8       39.49       38.32      4.36 o 
  -3   3   8        7.82       12.07      1.78 o 
  -2   3   8      219.13      240.93      8.43 o 
  -1   3   8      127.39      116.62      7.46 o 
   0   3   8      351.01      352.16     13.98 o 
   1   3   8      311.42      345.95     13.75 o 
   2   3   8      138.68      127.97     14.65 o 
   3   3   8      147.75      144.87      7.51 o 
   4   3   8      172.74      162.38     13.00 o 
   5   3   8       60.00       66.78     10.13 o 
   6   3   8       12.11        8.43      3.17 o 
   7   3   8        0.81        0.82      1.99 o 
  -8   4   8       48.43       44.88      8.22 o 
  -7   4   8        3.19        3.54      1.30 o 
  -6   4   8      168.34      162.61      6.96 o 
  -5   4   8        8.54        9.07      1.35 o 
  -4   4   8      788.11      837.25     27.90 o 
  -3   4   8      419.77      452.88     21.40 o 
  -2   4   8      181.05      158.81      8.65 o 
  -1   4   8      108.22      113.72      8.62 o 
   0   4   8       37.17       55.93      4.93 o 
   1   4   8      456.42      474.64     24.67 o 
   2   4   8      213.27      270.20     34.67 o 
   3   4   8      227.86      238.56     12.24 o 
   4   4   8       30.36       26.66      4.54 o 
   5   4   8      173.26      160.60      8.68 o 
   6   4   8       22.07       11.29      5.66 o 
   7   4   8       33.08       22.40     13.16 o 
  -8   5   8      200.63      223.99     11.97 o 
  -7   5   8        8.82        9.03      1.97 o 
  -6   5   8      289.16      308.30     12.52 o 
  -5   5   8       57.15       55.45      5.83 o 
  -4   5   8       83.60       88.15      5.99 o 
  -3   5   8      230.80      246.09     10.85 o 
  -2   5   8      351.31      199.08     92.62 o 
  -1   5   8      118.65      119.15      6.38 o 
   0   5   8      233.47      244.21      8.49 o 
   1   5   8      139.21      105.82     32.73 o 
   2   5   8      686.00      693.19     19.50 o 
   3   5   8      179.53      147.93     17.99 o 
   4   5   8      123.58       99.06      6.37 o 
   5   5   8       80.21       72.30     12.34 o 
   6   5   8       46.25       39.40     10.90 o 
   7   5   8        7.24        9.71      5.82 o 
  -8   6   8      106.32      112.15     12.49 o 
  -7   6   8       15.49       12.79      2.97 o 
  -6   6   8      129.93      128.95      6.79 o 
  -5   6   8       53.88       60.34      4.75 o 
  -4   6   8        8.13        8.12      1.49 o 
  -3   6   8      272.86      281.57     11.11 o 
  -2   6   8     1207.66     1287.52     33.21 o 
  -1   6   8       92.99       93.03      6.51 o 
   0   6   8      406.74      402.83     13.61 o 
   1   6   8      108.41      100.75      7.32 o 
   2   6   8       53.73       52.62      5.95 o 
   3   6   8      374.42      334.82     24.32 o 
   4   6   8        3.56        3.77      1.26 o 
   5   6   8       66.21       57.21      8.60 o 
   6   6   8       71.82       65.53      6.59 o 
   7   6   8       18.07       16.48      9.44 o 
  -8   7   8      133.59      120.36     29.99 o 
  -7   7   8      191.73      203.57     10.61 o 
  -6   7   8      240.60      262.92     21.48 o 
  -5   7   8      107.11      116.99      8.94 o 
  -4   7   8      204.33      213.39      9.37 o 
  -3   7   8       78.31       79.64      6.28 o 
  -2   7   8      144.28      143.55      9.08 o 
  -1   7   8       87.14       87.76      5.75 o 
   0   7   8       99.97      116.02      6.74 o 
   1   7   8      447.61      469.80     12.74 o 
   2   7   8       28.33       33.77      4.71 o 
   3   7   8      198.20      192.61     10.26 o 
   4   7   8       42.11       46.94      5.76 o 
   5   7   8       76.58       82.76      6.10 o 
   6   7   8        7.14        4.58      1.51 o 
   7   7   8       81.11       76.49     25.14 o 
  -7   8   8       43.03       45.60      5.69 o 
  -6   8   8       22.57       20.71      2.38 o 
  -5   8   8        8.48        6.71      1.16 o 
  -4   8   8       68.83       79.18      6.16 o 
  -3   8   8      304.05      323.99     13.04 o 
  -2   8   8      381.69      407.36     20.25 o 
  -1   8   8       60.27       66.17      5.31 o 
   0   8   8      426.97      448.86     14.91 o 
   1   8   8      685.81      667.33     14.55 o 
   2   8   8      165.53      147.16      8.62 o 
   3   8   8      277.60      265.22     15.41 o 
   4   8   8        6.57        9.24      1.79 o 
   5   8   8       50.21       56.30      8.68 o 
   6   8   8        2.92        3.38      1.32 o 
   7   8   8       28.95       20.74      5.54 o 
  -7   9   8      104.54       93.18     12.74 o 
  -6   9   8        2.58        2.41      2.65 o 
  -5   9   8      125.28      115.96      7.56 o 
  -4   9   8      244.98      257.57     11.56 o 
  -3   9   8      267.83      263.50     10.49 o 
  -2   9   8      607.16      625.61     15.15 o 
  -1   9   8      298.84      292.04     11.94 o 
   0   9   8      123.68      129.70      8.31 o 
   1   9   8       96.59       85.45      6.96 o 
   2   9   8      820.60      890.00     30.80 o 
   3   9   8     1262.03     1236.45     71.08 o 
   4   9   8      181.09      198.05      8.94 o 
   5   9   8       40.21       35.86      6.09 o 
   6   9   8       97.29       77.69     13.30 o 
   7   9   8       55.54       39.78     10.95 o 
  -7  10   8       40.32       49.85      7.04 o 
  -6  10   8      142.98      144.31      5.74 o 
  -5  10   8      169.94      171.20      9.81 o 
  -4  10   8      204.42      219.18     11.54 o 
  -3  10   8      160.95      154.83      7.82 o 
  -2  10   8      277.00      287.30     11.38 o 
  -1  10   8      106.55      114.23      7.35 o 
   0  10   8      907.35      911.93     26.51 o 
   1  10   8      135.81      128.45      7.50 o 
   2  10   8      143.33      126.78      9.94 o 
   3  10   8       85.08       81.06      7.31 o 
   4  10   8      144.39      160.00     10.67 o 
   5  10   8      121.60      122.57      9.70 o 
   6  10   8       44.57       38.82      6.82 o 
   7  10   8      111.61      125.17     10.52 o 
  -7  11   8      175.63      176.78      8.38 o 
  -6  11   8       40.14       35.25      5.98 o 
  -5  11   8       41.00       22.56     13.28 o 
  -4  11   8      296.43      306.99     11.04 o 
  -3  11   8       78.00       77.00      3.53 o 
  -2  11   8      177.89      173.46      7.62 o 
  -1  11   8      563.20      556.85     12.01 o 
   0  11   8      196.34      214.76     11.64 o 
   1  11   8       63.19       65.83      6.12 o 
   2  11   8       66.32       69.39      8.15 o 
   3  11   8      814.05      826.86     38.88 o 
   4  11   8       80.12       79.23      7.44 o 
   5  11   8      341.89      333.44     14.56 o 
   6  11   8       63.21       61.89      8.42 o 
   7  11   8       37.25       11.71     16.04 o 
  -7  12   8       81.19       67.31     10.06 o 
  -6  12   8        5.37        5.87      3.98 o 
  -5  12   8      315.93      324.22     11.64 o 
  -4  12   8       15.50       17.72      2.42 o 
  -3  12   8       98.50       97.90      4.66 o 
  -2  12   8       21.13       21.74      2.53 o 
  -1  12   8       68.38       71.52      5.79 o 
   0  12   8      918.81      892.59     26.95 o 
   1  12   8      863.86      869.36     26.44 o 
   2  12   8      118.17      114.24      7.50 o 
   3  12   8        0.10        1.11      1.17 o 
   4  12   8       90.50       82.17      9.40 o 
   5  12   8      118.09      120.85     13.88 o 
   6  12   8       30.45       23.32      8.37 o 
  -7  13   8       76.07       66.24      9.28 o 
  -6  13   8       99.75      111.97      8.20 o 
  -5  13   8      509.03      528.69     29.24 o 
  -4  13   8      260.22      262.05      9.03 o 
  -3  13   8       63.17       55.97      6.80 o 
  -2  13   8      261.25      255.32     10.20 o 
  -1  13   8      244.48      249.75     10.12 o 
   0  13   8      252.99      264.56     11.76 o 
   1  13   8      196.10      199.49      8.60 o 
   2  13   8      234.62      235.33     11.41 o 
   3  13   8       54.00       60.32      5.72 o 
   4  13   8       42.28       37.08      6.37 o 
   5  13   8       72.98       78.35     13.81 o 
   6  13   8        5.52        4.11      1.73 o 
  -7  14   8       36.30       25.98      6.33 o 
  -6  14   8       40.27       21.74     17.14 o 
  -5  14   8      595.21      577.42     43.69 o 
  -4  14   8       37.81       34.84      3.38 o 
  -3  14   8      125.95      126.70      6.54 o 
  -2  14   8      131.48      118.82      6.18 o 
  -1  14   8      267.21      276.44     11.40 o 
   0  14   8      216.99      203.86     11.07 o 
   1  14   8      169.22      158.06     10.14 o 
   2  14   8      211.97      212.84     10.36 o 
   3  14   8       33.00       38.41      5.19 o 
   4  14   8       19.14       24.50      3.31 o 
   5  14   8        4.28        3.88      2.02 o 
   6  14   8       50.95       41.90     11.22 o 
  -7  15   8       56.71       55.42      6.81 o 
  -6  15   8      108.56       94.28     15.22 o 
  -5  15   8      485.68      494.57     29.91 o 
  -4  15   8      114.84      121.69      6.58 o 
  -3  15   8      484.78      471.13     16.45 o 
  -2  15   8       27.61       26.76      3.94 o 
  -1  15   8      604.71      626.22     18.83 o 
   0  15   8      332.99      321.11     12.09 o 
   1  15   8      319.86      329.40     18.41 o 
   2  15   8       25.61       28.21      3.92 o 
   3  15   8        2.01        1.24      0.71 o 
   4  15   8       64.59       69.04      9.76 o 
   5  15   8        6.71        3.40      3.18 o 
   6  15   8      127.69      135.68     15.55 o 
  -7  16   8       51.04       42.10      5.96 o 
  -6  16   8       17.42       16.64      3.59 o 
  -5  16   8      254.22      241.94     12.75 o 
  -4  16   8      152.46      165.00      7.24 o 
  -3  16   8      649.93      629.98     20.73 o 
  -2  16   8       65.94       61.57      3.24 o 
  -1  16   8       57.49       50.58      4.03 o 
   0  16   8      473.63      434.07     13.29 o 
   1  16   8      126.81      142.20      8.05 o 
   2  16   8       40.99       34.64      5.55 o 
   3  16   8       68.05       61.81      7.88 o 
   4  16   8      154.18      159.16     10.08 o 
   5  16   8       73.61       68.39     12.88 o 
   6  16   8       41.73       41.30     14.70 o 
  -7  17   8        8.21        3.71      1.73 o 
  -6  17   8       45.00       40.32      5.66 o 
  -5  17   8       93.17       95.32     10.08 o 
  -4  17   8        6.95        2.86      1.53 o 
  -3  17   8       53.59       40.33      4.97 o 
  -2  17   8       76.64       74.79      3.58 o 
  -1  17   8       93.21       92.73      4.91 o 
   0  17   8      821.23      829.93     24.78 o 
   1  17   8      111.16      125.02      7.36 o 
   2  17   8       37.92       35.10      4.28 o 
   3  17   8       17.42       22.40      4.55 o 
   4  17   8      113.95      121.47     10.65 o 
   5  17   8       72.24       88.31     15.46 o 
   6  17   8       48.94       56.12      9.26 o 
  -6  18   8        1.64        0.98      2.83 o 
  -5  18   8       89.71       87.24     11.83 o 
  -4  18   8      210.88      213.78     15.21 o 
  -3  18   8      288.78      277.60      9.98 o 
  -2  18   8       91.57       85.82      3.72 o 
  -1  18   8      149.94      143.16      6.56 o 
   0  18   8      223.83      208.39     10.38 o 
   1  18   8       77.13       82.94      5.73 o 
   2  18   8      205.55      201.92      7.70 o 
   3  18   8       83.84       87.79      6.46 o 
   4  18   8        4.03        1.39      1.67 o 
   5  18   8       91.05       97.06     12.85 o 
   6  18   8       45.76       42.19      7.88 o 
  -6  19   8       99.67       89.42     12.99 o 
  -5  19   8        1.63        2.81      3.32 o 
  -4  19   8       11.51       16.24      3.59 o 
  -3  19   8      317.75      312.46     11.12 o 
  -2  19   8        7.21        5.33      1.12 o 
  -1  19   8      106.94       91.62      4.82 o 
   0  19   8       27.94       25.84      3.71 o 
   1  19   8       47.10       44.09      5.53 o 
   2  19   8        8.81        6.32      1.81 o 
   3  19   8        2.57        4.30      1.55 o 
   4  19   8       38.50       32.10      6.03 o 
   5  19   8       68.82       82.58     10.43 o 
   6  19   8        2.43        2.59      1.85 o 
  -6  20   8      150.19      158.98     17.41 o 
  -5  20   8       62.99       60.45      8.57 o 
  -4  20   8      142.94      147.65     22.96 o 
  -3  20   8       49.00       43.26      6.02 o 
  -2  20   8       68.75       59.81      5.65 o 
  -1  20   8      215.59      232.43      7.37 o 
   0  20   8      124.04      126.37      7.15 o 
   1  20   8      235.50      232.60      8.95 o 
   2  20   8       68.65       56.96      5.52 o 
   3  20   8        5.69        9.99      2.60 o 
   4  20   8       51.20       58.98      5.91 o 
   5  20   8        9.85        9.02      3.20 o 
  -6  21   8      115.94      129.02     16.41 o 
  -5  21   8      149.14      147.09      9.44 o 
  -4  21   8       89.23       89.61     13.07 o 
  -3  21   8       81.28       82.31      6.45 o 
  -2  21   8      129.64      133.47      7.31 o 
  -1  21   8      261.30      249.78      9.04 o 
   0  21   8       30.86       28.66      4.39 o 
   1  21   8      307.87      311.47     11.33 o 
   2  21   8       91.42       88.79      5.05 o 
   3  21   8       59.97       65.42      8.16 o 
   4  21   8       41.05       31.60      5.75 o 
   5  21   8        4.47        2.70      2.94 o 
  -6  22   8       69.35       56.65      8.64 o 
  -5  22   8       18.48       20.97      4.77 o 
  -4  22   8       11.60       14.96      4.25 o 
  -3  22   8        3.30        3.71      1.85 o 
  -2  22   8      172.54      168.80      6.37 o 
  -1  22   8       79.49       82.24      6.13 o 
   0  22   8       29.21       26.61      3.15 o 
   1  22   8       41.21       43.35      5.35 o 
   2  22   8       12.55       10.33      2.57 o 
   3  22   8        0.81        2.79      1.58 o 
   4  22   8        2.09        3.74      1.42 o 
   5  22   8        1.19        2.94      1.74 o 
  -5  23   8       79.17       85.41      9.53 o 
  -4  23   8       45.43       38.93      6.12 o 
  -3  23   8       66.98       68.69      8.45 o 
  -2  23   8       61.41       55.22      6.20 o 
  -1  23   8       65.54       50.69      5.78 o 
   0  23   8       38.54       33.94      5.19 o 
   1  23   8       78.61       79.62      5.00 o 
   2  23   8       65.32       68.43      8.15 o 
   3  23   8       63.24       71.56      6.97 o 
   4  23   8       62.21       62.83      8.83 o 
   5  23   8       46.46       42.80      8.28 o 
  -5  24   8       30.38       31.56      6.66 o 
  -4  24   8       31.70       33.30      5.46 o 
  -3  24   8      150.60      154.36     11.44 o 
  -2  24   8       16.34       10.98      2.44 o 
  -1  24   8       36.97       41.14      5.92 o 
   0  24   8       48.49       44.80      5.89 o 
   1  24   8       34.11       33.63      3.64 o 
   2  24   8       46.66       47.02      6.77 o 
   3  24   8       28.97       30.74      6.88 o 
   4  24   8       22.03       19.54      6.87 o 
  -5  25   8       50.69       62.70     10.27 o 
  -4  25   8       10.53        8.09      2.48 o 
  -3  25   8      182.37      187.32     12.08 o 
  -2  25   8       46.05       40.03      5.34 o 
  -1  25   8       79.57       85.28      3.60 o 
   0  25   8       22.12       19.71      2.44 o 
   1  25   8       63.18       63.33      4.43 o 
   2  25   8      145.85      161.31     10.37 o 
   3  25   8        2.93        2.50      1.13 o 
   4  25   8       34.36       32.10      7.04 o 
  -5  26   8       27.46       27.80      5.51 o 
  -4  26   8        2.75        8.21      5.75 o 
  -3  26   8       15.71       14.98      4.53 o 
  -2  26   8       17.16       17.01      4.07 o 
  -1  26   8       72.40       63.19      4.55 o 
   0  26   8        3.93        6.53      1.84 o 
   1  26   8      171.28      189.81     14.04 o 
   2  26   8        7.21        6.70      1.81 o 
   3  26   8       57.88       61.01      8.53 o 
   4  26   8       42.99       41.86      7.26 o 
  -4  27   8        5.55        7.70      3.33 o 
  -3  27   8       36.40       35.47      7.63 o 
  -2  27   8       42.27       40.07      5.19 o 
  -1  27   8       41.69       33.80      5.62 o 
   0  27   8        3.38        3.74      1.45 o 
   1  27   8       39.74       42.04      5.30 o 
   2  27   8        1.05        2.80      1.07 o 
   3  27   8       58.25       57.27      9.29 o 
   4  27   8       38.69       30.78      6.32 o 
  -4  28   8       41.00       33.03      8.07 o 
  -3  28   8       78.63       50.22     10.49 o 
  -2  28   8       20.97       15.18      4.42 o 
  -1  28   8      138.22      143.40      7.47 o 
   0  28   8        0.54        0.65      1.38 o 
   1  28   8      164.89      179.98     10.49 o 
   2  28   8       95.14      113.34     10.44 o 
   3  28   8       79.32       81.47      9.57 o 
  -3  29   8       66.01       71.36     10.72 o 
  -2  29   8      144.75      143.13      7.48 o 
  -1  29   8      108.29      106.10     11.18 o 
   0  29   8      280.18      279.01     10.66 o 
   1  29   8       13.58        9.30      3.21 o 
   2  29   8       11.99        9.30      4.58 o 
   3  29   8       35.59       41.19      6.05 o 
  -3  30   8      158.34      159.95     10.29 o 
  -2  30   8       14.19       11.66      6.28 o 
  -1  30   8       77.68       64.32      7.75 o 
   0  30   8      199.38      200.46     15.89 o 
   1  30   8       91.96       82.90     11.73 o 
   2  30   8       82.78       94.10     10.98 o 
  -2  31   8       61.22       61.89     11.68 o 
  -1  31   8        5.08        3.22      2.51 o 
   0  31   8       17.78       10.94      4.99 o 
   1  31   8       19.25        8.93      3.34 o 
   2  31   8       36.16       31.80      6.82 o 
  -1  32   8       36.79       25.74      8.16 o 
   0  32   8       79.81       70.21     15.03 o 
   1  32   8      112.03      121.14     11.75 o 
  -7   0   9       40.92       24.00      8.53 o 
  -6   0   9        7.74       12.14      3.63 o 
  -5   0   9      109.09       98.97      7.78 o 
  -4   0   9       19.43       20.98      4.03 o 
  -3   0   9        7.14        7.49      4.21 o 
  -2   0   9        1.82        5.30      1.23 o 
  -1   0   9      288.32      268.96     16.85 o 
   0   0   9       22.71       22.30      3.56 o 
   1   0   9       65.86       56.16     13.03 o 
   2   0   9      351.20      317.95     26.33 o 
   3   0   9        3.33        4.36      2.58 o 
   4   0   9      130.55      127.59     22.03 o 
   5   0   9        3.28        4.08      2.15 o 
   6   0   9       12.28       12.03      7.47 o 
  -7   1   9       22.39       13.91      3.94 o 
  -6   1   9       77.19       71.69      7.93 o 
  -5   1   9       80.51       83.28      4.90 o 
  -4   1   9      147.56      155.97      9.33 o 
  -3   1   9       65.51       68.68      4.31 o 
  -2   1   9      230.24      236.94     11.95 o 
  -1   1   9      629.39      644.50     19.70 o 
   0   1   9      114.80      130.57      6.65 o 
   1   1   9      211.27      215.37     13.26 o 
   2   1   9      142.13      123.74      9.38 o 
   3   1   9       14.54       20.89      4.17 o 
   4   1   9       13.82       10.98      3.55 o 
   5   1   9       49.30       38.27      5.68 o 
   6   1   9       11.24        7.90      3.61 o 
  -7   2   9       51.19       39.55      6.77 o 
  -6   2   9      150.68      150.28      7.96 o 
  -5   2   9       33.73       26.38      3.73 o 
  -4   2   9       88.75       92.03      7.97 o 
  -3   2   9      698.55      725.80     24.44 o 
  -2   2   9       51.51       62.96      6.53 o 
  -1   2   9      273.78      278.70     13.05 o 
   0   2   9      341.25      408.77     26.37 o 
   1   2   9        7.37        9.47      1.81 o 
   2   2   9      116.13      134.40     11.28 o 
   3   2   9       20.73       21.61      4.23 o 
   4   2   9       55.19       52.38      8.62 o 
   5   2   9        0.22        2.51      1.87 o 
   6   2   9       73.07       55.86      9.62 o 
  -7   3   9       28.03       24.53      5.72 o 
  -6   3   9       48.59       47.64      6.70 o 
  -5   3   9      112.75      112.95      5.48 o 
  -4   3   9      234.70      243.15      9.23 o 
  -3   3   9      281.97      288.98     10.96 o 
  -2   3   9      198.49      188.46      9.13 o 
  -1   3   9      182.96      159.17     11.29 o 
   0   3   9       16.23       16.04      2.10 o 
   1   3   9      431.09      426.87     15.38 o 
   2   3   9        0.76        1.95      1.78 o 
   3   3   9      141.09      137.66     10.12 o 
   4   3   9       34.19       21.52      4.79 o 
   5   3   9        7.19       14.25      5.09 o 
   6   3   9        3.44        2.30      2.18 o 
  -7   4   9        9.88        2.67      3.34 o 
  -6   4   9       89.24       93.07      6.51 o 
  -5   4   9      281.89      314.96     13.08 o 
  -4   4   9      337.28      353.17     12.09 o 
  -3   4   9      226.79      230.23     13.67 o 
  -2   4   9        2.65        2.69      0.84 o 
  -1   4   9      172.46      176.64      8.83 o 
   0   4   9      155.61      132.29     12.40 o 
   1   4   9       88.97      101.05      9.93 o 
   2   4   9        8.35       11.82      2.45 o 
   3   4   9       26.41       30.70      6.63 o 
   4   4   9       66.57       63.99     10.11 o 
   5   4   9       35.05       36.74      7.92 o 
   6   4   9       18.24       15.41      6.21 o 
  -7   5   9       45.76       44.59      6.48 o 
  -6   5   9       38.97       36.95      5.37 o 
  -5   5   9       42.41       43.42      5.71 o 
  -4   5   9      165.18      170.07      9.02 o 
  -3   5   9      354.15      364.86     12.83 o 
  -2   5   9       70.85       75.73      6.04 o 
  -1   5   9       30.96       25.95      3.48 o 
   0   5   9       71.22       80.85      9.54 o 
   1   5   9      314.05      258.09     10.76 o 
   2   5   9        2.04        3.53      1.01 o 
   3   5   9       26.15       24.86      4.95 o 
   4   5   9      335.83      300.38     14.11 o 
   5   5   9       14.35       11.55      4.18 o 
   6   5   9       15.55       10.40      3.60 o 
  -7   6   9       39.15       31.28      7.64 o 
  -6   6   9       17.90       13.24      2.33 o 
  -5   6   9       54.21       54.03      6.87 o 
  -4   6   9       99.99       94.94      6.02 o 
  -3   6   9      725.72      746.73     25.83 o 
  -2   6   9      431.02      426.20     14.56 o 
  -1   6   9      863.37      862.90     29.98 o 
   0   6   9      270.54      284.23     14.55 o 
   1   6   9      472.47      432.33     16.89 o 
   2   6   9        0.18        2.17      1.49 o 
   3   6   9      467.36      454.97     33.95 o 
   4   6   9        2.39        5.45      1.77 o 
   5   6   9        6.00        1.39      3.19 o 
   6   6   9       20.01       14.85      6.11 o 
  -7   7   9      242.51      249.42     12.89 o 
  -6   7   9      134.01      142.93      7.92 o 
  -5   7   9       17.51       16.97      2.97 o 
  -4   7   9      329.78      351.27     12.87 o 
  -3   7   9       33.05       32.75      3.21 o 
  -2   7   9       71.98       67.00      5.64 o 
  -1   7   9       59.97       33.37     17.76 o 
   0   7   9      209.61      231.86     11.81 o 
   1   7   9      186.85      175.45      9.90 o 
   2   7   9       97.82       96.83      7.49 o 
   3   7   9       59.05       47.90      7.89 o 
   4   7   9       89.56       76.01      6.63 o 
   5   7   9      104.02      108.59      7.39 o 
   6   7   9       59.04       64.02     12.72 o 
  -7   8   9      117.17      114.89     11.70 o 
  -6   8   9       51.28       42.88      2.43 o 
  -5   8   9       21.26       20.94      2.27 o 
  -4   8   9        5.06        5.86      1.41 o 
  -3   8   9      306.50      305.59     10.28 o 
  -2   8   9      510.84      522.19     17.70 o 
  -1   8   9      150.01      154.65      8.56 o 
   0   8   9      399.23      393.71     13.47 o 
   1   8   9      218.44      205.31      8.66 o 
   2   8   9      117.92      115.16      8.01 o 
   3   8   9       25.11       24.68      5.39 o 
   4   8   9       36.57       42.65      7.54 o 
   5   8   9       15.07       20.96      4.63 o 
   6   8   9       92.73      102.79     16.21 o 
  -7   9   9       24.63       17.74      4.20 o 
  -6   9   9       92.65       91.39     10.85 o 
  -5   9   9      164.22      176.08      6.45 o 
  -4   9   9       44.10       44.15      5.24 o 
  -3   9   9      161.14      148.82      7.76 o 
  -2   9   9       33.67       28.01      3.05 o 
  -1   9   9      134.53       67.94     41.57 o 
   0   9   9       15.98       21.42      2.77 o 
   1   9   9       89.90       94.36      8.67 o 
   2   9   9      137.63      130.19      9.30 o 
   3   9   9      105.62      120.25      9.54 o 
   4   9   9      125.68      124.60      7.54 o 
   5   9   9       10.50        9.93      3.18 o 
   6   9   9       36.86       35.37     10.76 o 
  -7  10   9       25.02       21.83      4.62 o 
  -6  10   9        3.48        5.44      1.43 o 
  -5  10   9      104.42       97.94      9.53 o 
  -4  10   9      277.76      308.19     10.97 o 
  -3  10   9      263.35      267.26      8.26 o 
  -2  10   9       38.24       39.50      2.92 o 
  -1  10   9       93.63       93.68      6.89 o 
   0  10   9      561.03      542.18     18.22 o 
   1  10   9       40.75       38.55      4.00 o 
   2  10   9       52.61       54.29      4.76 o 
   3  10   9      101.94       97.72      7.54 o 
   4  10   9       93.96       81.79      9.01 o 
   5  10   9       74.82       61.06      8.75 o 
   6  10   9       26.62        7.38     13.94 o 
  -7  11   9      172.88      190.89     11.51 o 
  -6  11   9       32.71       27.41      4.87 o 
  -5  11   9       66.52       71.94      5.32 o 
  -4  11   9       45.01       46.19      5.18 o 
  -3  11   9      665.08      662.28     19.87 o 
  -2  11   9      492.43      504.54     15.77 o 
  -1  11   9      130.65      135.73      7.61 o 
   0  11   9      232.77      234.32     10.02 o 
   1  11   9        3.76        2.85      1.02 o 
   2  11   9        9.62       12.11      2.63 o 
   3  11   9       24.04       33.41      5.09 o 
   4  11   9      151.83      147.43     11.84 o 
   5  11   9        3.54        3.51      2.26 o 
   6  11   9        6.97        3.62      2.44 o 
  -6  12   9      196.02      187.46     25.74 o 
  -5  12   9      244.04      240.81     14.33 o 
  -4  12   9        5.34        5.16      1.43 o 
  -3  12   9       78.09       72.82      3.91 o 
  -2  12   9      213.86      228.40     10.74 o 
  -1  12   9       55.67       53.80      4.67 o 
   0  12   9       82.03       78.40      6.27 o 
   1  12   9      323.58      315.72     13.20 o 
   2  12   9       42.70       45.59      4.35 o 
   3  12   9       55.85       62.49      7.77 o 
   4  12   9      169.84      159.97      9.17 o 
   5  12   9       48.81       43.98      7.31 o 
   6  12   9      104.89      110.77     13.79 o 
  -6  13   9       42.95       22.37     12.51 o 
  -5  13   9       38.37       38.17      6.34 o 
  -4  13   9       33.55       26.96      3.97 o 
  -3  13   9      121.97      109.18      6.37 o 
  -2  13   9      118.14      117.56      6.66 o 
  -1  13   9      139.27      135.24      7.16 o 
   0  13   9      252.63      242.27     11.70 o 
   1  13   9      333.62      343.19     16.19 o 
   2  13   9      147.86      166.18     12.54 o 
   3  13   9       13.30       11.07      3.53 o 
   4  13   9       33.31       39.39      5.17 o 
   5  13   9       33.54       26.64      8.79 o 
   6  13   9       27.89       19.92      5.55 o 
  -6  14   9      125.14      133.20     11.32 o 
  -5  14   9      110.44      125.19     15.09 o 
  -4  14   9      342.25      340.46     10.39 o 
  -3  14   9      136.60      133.07      7.13 o 
  -2  14   9       27.19       27.77      2.66 o 
  -1  14   9      493.32      496.16     15.10 o 
   0  14   9       77.48       75.60      4.67 o 
   1  14   9      212.03      217.87      9.29 o 
   2  14   9      205.84      182.26     10.13 o 
   3  14   9      134.28      135.57      8.37 o 
   4  14   9       38.31       34.85      5.44 o 
   5  14   9       47.87       48.47      9.92 o 
  -6  15   9        8.12        9.02      3.05 o 
  -5  15   9      166.32      164.62      8.81 o 
  -4  15   9      152.67      152.26      5.91 o 
  -3  15   9       21.35       18.20      2.67 o 
  -2  15   9      140.07      144.43      6.88 o 
  -1  15   9      281.48      285.18      8.90 o 
   0  15   9      140.46      144.55      7.48 o 
   1  15   9      686.80      663.37     28.54 o 
   2  15   9       78.53       74.87      7.05 o 
   3  15   9        4.70        6.62      2.49 o 
   4  15   9       29.98       31.93      8.14 o 
   5  15   9       48.93       48.49      6.11 o 
  -6  16   9      149.34      143.82     10.09 o 
  -5  16   9      193.31      202.44     10.46 o 
  -4  16   9       98.94      101.83      4.34 o 
  -3  16   9      168.37      173.82      7.80 o 
  -2  16   9       37.26       32.47      3.45 o 
  -1  16   9       48.88       51.65      4.30 o 
   0  16   9       59.42       49.98      5.15 o 
   1  16   9      122.39      108.10      7.68 o 
   2  16   9       66.17       74.44      7.20 o 
   3  16   9      140.66      144.70      6.74 o 
   4  16   9       48.50       46.37      7.65 o 
   5  16   9       21.80        7.68      9.24 o 
  -6  17   9       55.17       28.64     17.12 o 
  -5  17   9      184.12      181.33      8.39 o 
  -4  17   9       20.61       18.04      4.70 o 
  -3  17   9       26.65       22.37      4.08 o 
  -2  17   9       13.66       13.53      2.01 o 
  -1  17   9       74.74       69.01      4.99 o 
   0  17   9       50.91       50.19      5.40 o 
   1  17   9      206.12      195.74      7.80 o 
   2  17   9        0.71        1.09      1.26 o 
   3  17   9        9.30       15.99      5.23 o 
   4  17   9       19.82       23.68      6.05 o 
   5  17   9       47.92       46.13      7.89 o 
  -6  18   9       91.41       98.10     12.56 o 
  -5  18   9       14.08        8.48      2.40 o 
  -4  18   9       95.26       88.02      6.36 o 
  -3  18   9        4.64        5.47      1.40 o 
  -2  18   9       13.52       14.70      2.33 o 
  -1  18   9       15.88       13.92      2.50 o 
   0  18   9       50.91       52.76      7.67 o 
   1  18   9       49.58       48.78      5.25 o 
   2  18   9       58.72       72.68      7.29 o 
   3  18   9       27.90       22.56      5.47 o 
   4  18   9       69.63       59.54     15.76 o 
   5  18   9       28.13       28.82      6.40 o 
  -5  19   9       75.82       65.28      9.05 o 
  -4  19   9        8.47        5.29      1.74 o 
  -3  19   9        8.78        5.70      1.53 o 
  -2  19   9       11.43       10.63      2.04 o 
  -1  19   9       40.60       39.16      4.44 o 
   0  19   9       80.21       74.53      4.85 o 
   1  19   9       37.54       35.96      5.25 o 
   2  19   9        9.30        7.16      2.54 o 
   3  19   9        4.55        6.17      2.19 o 
   4  19   9       20.34       22.74      5.55 o 
   5  19   9       42.29       45.19      7.13 o 
  -5  20   9      249.66      264.22     15.87 o 
  -4  20   9       91.02       78.93     12.59 o 
  -3  20   9        3.05        2.94      1.26 o 
  -2  20   9        1.78        1.37      0.79 o 
  -1  20   9       34.88       35.01      4.41 o 
   0  20   9       61.33       50.44      6.71 o 
   1  20   9      104.90       95.58      4.34 o 
   2  20   9       23.10       20.72      3.42 o 
   3  20   9        2.23        5.57      1.75 o 
   4  20   9       20.07       16.86      6.15 o 
  -5  21   9      265.11      276.81     14.34 o 
  -4  21   9       76.67       75.68     11.26 o 
  -3  21   9       23.54       19.02      4.58 o 
  -2  21   9       87.36       91.90      4.63 o 
  -1  21   9       83.59       80.19      3.60 o 
   0  21   9       27.43       24.55      2.72 o 
   1  21   9       20.67       16.71      2.47 o 
   2  21   9       19.29       17.95      3.93 o 
   3  21   9       28.53       30.26      5.04 o 
   4  21   9       19.25       16.52      7.55 o 
  -5  22   9       63.04       54.52      8.63 o 
  -4  22   9        1.05        1.92      1.60 o 
  -3  22   9       12.79       13.15      2.50 o 
  -2  22   9       20.42       14.59      2.57 o 
  -1  22   9       10.32        4.67      1.77 o 
   0  22   9       33.80       29.93      4.63 o 
   1  22   9        9.78        7.87      2.04 o 
   2  22   9       12.91       14.16      2.76 o 
   3  22   9       61.11       52.17      9.54 o 
   4  22   9        2.85        0.89      1.82 o 
  -4  23   9       15.02       16.29      6.16 o 
  -3  23   9       94.00       82.81     13.58 o 
  -2  23   9       96.68       83.76      5.54 o 
  -1  23   9       83.26       77.39      4.50 o 
   0  23   9       31.44       28.99      5.12 o 
   1  23   9        6.20        3.71      1.46 o 
   2  23   9       41.15       31.87      7.90 o 
   3  23   9        9.27        6.92      2.07 o 
   4  23   9       13.20        5.90      2.99 o 
  -4  24   9        3.30        6.43      2.94 o 
  -3  24   9      107.01      118.46     20.10 o 
  -2  24   9       11.29        8.81      2.29 o 
  -1  24   9       33.73       31.45      4.28 o 
   0  24   9        6.41        4.47      1.27 o 
   1  24   9       64.69       73.36      7.12 o 
   2  24   9      135.93      134.27     11.91 o 
   3  24   9        2.17        3.73      1.88 o 
  -4  25   9       47.44       49.40      5.60 o 
  -3  25   9        5.70        3.25      1.96 o 
  -2  25   9       43.22       36.14      6.52 o 
  -1  25   9       80.46       79.08      7.70 o 
   0  25   9       37.55       32.05      4.94 o 
   1  25   9       69.39       72.39      8.27 o 
   2  25   9       11.49        9.75      3.40 o 
   3  25   9       49.51       40.03      8.96 o 
  -3  26   9      162.95      168.70     13.66 o 
  -2  26   9      159.70      163.81      9.89 o 
  -1  26   9       31.86       25.81      4.91 o 
   0  26   9        3.09        2.50      1.31 o 
   1  26   9       38.61       32.31      6.85 o 
   2  26   9       14.95       17.54      5.28 o 
   3  26   9       29.64       42.23      6.82 o 
  -3  27   9       87.19       83.15     11.98 o 
  -2  27   9      148.79      143.81     11.23 o 
  -1  27   9       23.37       20.06      5.12 o 
   0  27   9      145.29      146.16      9.11 o 
   1  27   9      106.24      109.06     12.22 o 
   2  27   9       92.36       84.29      9.80 o 
  -2  28   9       23.93       21.26      4.96 o 
  -1  28   9      231.44      231.99     13.83 o 
   0  28   9       31.51       18.10      9.11 o 
   1  28   9      122.02      135.61     10.18 o 
   2  28   9        1.32        3.22      1.81 o 
  -2  29   9       36.87       28.75     10.35 o 
  -1  29   9       52.85       42.93      6.03 o 
   0  29   9      177.66      175.89     11.54 o 
   1  29   9      225.33      233.66     12.41 o 
  -6   0  10        0.05        2.16      2.60 o 
  -5   0  10      128.72      153.07     13.74 o 
  -4   0  10        1.58        4.57      2.13 o 
  -3   0  10      103.11      106.39      8.43 o 
  -2   0  10        0.57        1.92      1.81 o 
  -1   0  10       12.79        8.59      1.70 o 
   0   0  10        4.36        6.02      2.25 o 
   1   0  10      220.98      273.39     18.76 o 
   2   0  10       53.03       51.35     11.55 o 
   3   0  10       36.64       47.57     13.07 o 
   4   0  10       47.71       38.97     10.20 o 
   5   0  10      101.69       99.08     16.37 o 
  -6   1  10       91.46       75.38      9.83 o 
  -5   1  10      190.84      197.45     10.15 o 
  -4   1  10       12.58       15.04      3.08 o 
  -3   1  10      402.28      423.73     15.11 o 
  -2   1  10       26.43       35.65      4.60 o 
  -1   1  10      134.41      125.63      7.34 o 
   0   1  10       40.80       37.78      4.24 o 
   1   1  10       11.23       16.33      3.04 o 
   2   1  10       65.00       86.76      6.92 o 
   3   1  10        6.29        8.92      5.64 o 
   4   1  10       18.32       19.66      5.90 o 
   5   1  10        2.87        1.20      1.67 o 
  -6   2  10       20.20       15.46      4.48 o 
  -5   2  10      238.73      250.15     13.03 o 
  -4   2  10       38.79       39.08      4.73 o 
  -3   2  10       93.81       97.24      6.60 o 
  -2   2  10        4.14        6.03      1.22 o 
  -1   2  10      123.39      134.96      8.17 o 
   0   2  10       30.86       26.01      3.84 o 
   1   2  10       64.67       87.66      6.90 o 
   2   2  10        7.37        6.06      1.96 o 
   3   2  10      108.24      116.22     10.33 o 
   4   2  10       37.63       34.76      7.71 o 
   5   2  10       54.99       44.15      7.68 o 
  -6   3  10       30.56       23.12      4.89 o 
  -5   3  10        0.70        1.17      1.16 o 
  -4   3  10       22.25       22.63      2.48 o 
  -3   3  10      158.44      170.60      8.64 o 
  -2   3  10       55.60       62.45      5.87 o 
  -1   3  10      209.43      218.88     13.93 o 
   0   3  10      120.61      128.42      9.24 o 
   1   3  10      155.83      165.31      9.94 o 
   2   3  10       55.35       69.57      6.41 o 
   3   3  10       31.77       30.21      6.72 o 
   4   3  10       66.22       75.50     11.92 o 
   5   3  10      112.65      136.54      7.49 o 
  -6   4  10       39.60       28.81      5.63 o 
  -5   4  10      127.66      132.90      8.62 o 
  -4   4  10      162.62      154.19      8.16 o 
  -3   4  10      277.44      310.70     11.23 o 
  -2   4  10       29.08       11.14      6.98 o 
  -1   4  10       44.44       45.69      4.44 o 
   0   4  10       47.09       48.59      4.82 o 
   1   4  10       58.87       59.29      6.86 o 
   2   4  10      236.02      218.53      9.43 o 
   3   4  10       32.06       28.02      5.25 o 
   4   4  10      171.91      180.26     14.38 o 
   5   4  10       53.80       53.94      8.12 o 
  -6   5  10        4.95        4.12      2.05 o 
  -5   5  10       45.72       46.75      3.99 o 
  -4   5  10       20.55       24.69      2.84 o 
  -3   5  10      122.61      138.02      9.43 o 
  -2   5  10      112.07      131.05      8.80 o 
  -1   5  10      259.27      249.12      9.86 o 
   0   5  10      220.67      229.93      9.13 o 
   1   5  10       74.22       60.62      5.26 o 
   2   5  10       39.78       36.18      6.15 o 
   3   5  10       77.01       73.62      9.53 o 
   4   5  10       24.84       25.48      7.57 o 
   5   5  10       61.46       46.23     11.12 o 
  -6   6  10       27.06       23.39      5.10 o 
  -5   6  10       49.40       84.34     21.45 o 
  -4   6  10       27.66       24.79      3.13 o 
  -3   6  10        5.86        8.73      2.10 o 
  -2   6  10       30.19       32.61      4.90 o 
  -1   6  10       72.20       73.53      6.00 o 
   0   6  10       80.26       79.51      5.66 o 
   1   6  10      176.92      182.85     13.21 o 
   2   6  10       21.30       17.06      3.35 o 
   3   6  10        8.71        6.40      2.35 o 
   4   6  10      154.03      163.73     12.36 o 
   5   6  10       73.49       74.25     13.08 o 
  -6   7  10      131.38      123.56     10.05 o 
  -5   7  10      120.57      116.32      8.01 o 
  -4   7  10      122.10      124.68      5.72 o 
  -3   7  10       33.67       39.81      5.01 o 
  -2   7  10      472.48      500.97     17.65 o 
  -1   7  10       12.22       13.21      2.28 o 
   0   7  10       43.41       41.57      4.59 o 
   1   7  10      117.07      121.80     14.25 o 
   2   7  10      171.04      164.09     10.05 o 
   3   7  10      143.46      134.10     11.44 o 
   4   7  10       39.24       35.32      6.10 o 
   5   7  10       42.81       43.50      8.95 o 
  -6   8  10       78.09       80.68     10.62 o 
  -5   8  10      105.80      111.48      8.00 o 
  -4   8  10       23.06       25.99      2.71 o 
  -3   8  10       18.19       20.99      3.06 o 
  -2   8  10      129.68       74.66     30.23 o 
  -1   8  10      111.66      121.15      9.45 o 
   0   8  10       46.57       36.43      4.85 o 
   1   8  10       89.13       92.22      5.85 o 
   2   8  10      225.50      219.21     23.08 o 
   3   8  10       28.76       24.49      4.88 o 
   4   8  10       85.65       77.08     12.03 o 
   5   8  10       11.06       11.22      4.64 o 
  -6   9  10       48.91       43.07      6.20 o 
  -5   9  10       71.91       71.49      7.19 o 
  -4   9  10       15.20       18.84      3.71 o 
  -3   9  10        0.86        0.03      1.24 o 
  -2   9  10      224.63      241.76     10.25 o 
  -1   9  10        1.86        1.23      0.94 o 
   0   9  10       33.42       29.08      4.38 o 
   1   9  10      261.54      243.29     11.04 o 
   2   9  10       39.14       54.02      7.71 o 
   3   9  10      220.87      227.90     11.14 o 
   4   9  10        1.29        1.99      2.44 o 
   5   9  10       24.31       17.61      6.36 o 
  -6  10  10        9.13        8.50      3.05 o 
  -5  10  10        5.91        5.12      1.60 o 
  -4  10  10       15.53       19.48      3.67 o 
  -3  10  10      106.07      108.84      6.76 o 
  -2  10  10        6.77        9.97      2.46 o 
  -1  10  10       96.94       95.88     10.05 o 
   0  10  10       90.08       76.01      8.88 o 
   1  10  10       66.63       68.32      6.60 o 
   2  10  10       59.02       59.87      7.71 o 
   3  10  10       72.58       73.35      5.00 o 
   4  10  10      334.84      369.03     22.85 o 
   5  10  10       32.83       26.74      7.11 o 
  -6  11  10      160.38      162.54     11.12 o 
  -5  11  10        6.37        5.50      2.00 o 
  -4  11  10       60.09       50.77      6.75 o 
  -3  11  10       92.85       85.34      6.78 o 
  -2  11  10       43.39       46.11      5.99 o 
  -1  11  10       81.60       75.57      7.22 o 
   0  11  10      148.06      146.06      8.18 o 
   1  11  10      114.18      133.83      9.43 o 
   2  11  10      134.22      133.41      8.98 o 
   3  11  10      134.93      162.38      9.77 o 
   4  11  10       58.92       44.60      7.34 o 
   5  11  10       60.98       48.32      8.69 o 
  -6  12  10       16.55       15.77      3.12 o 
  -5  12  10      115.31      125.87     12.05 o 
  -4  12  10      103.00      103.21      6.21 o 
  -3  12  10      223.83      236.84      7.51 o 
  -2  12  10        9.46        8.38      1.89 o 
  -1  12  10      201.21      201.80      7.45 o 
   0  12  10      101.39      104.61      6.33 o 
   1  12  10       85.69      103.68      8.51 o 
   2  12  10       11.71       11.17      2.57 o 
   3  12  10       87.78       96.20      8.20 o 
   4  12  10       34.88       32.64      6.42 o 
   5  12  10      118.00      145.71      9.76 o 
  -5  13  10       44.32       40.87      6.93 o 
  -4  13  10       78.98       78.62      9.11 o 
  -3  13  10        5.86        4.56      1.23 o 
  -2  13  10      180.88      178.36      6.98 o 
  -1  13  10       34.91       32.21      4.16 o 
   0  13  10       46.24       37.67      5.13 o 
   1  13  10      193.57      199.36     10.47 o 
   2  13  10       29.86       12.93     10.45 o 
   3  13  10       71.74       72.78      6.99 o 
   4  13  10      121.26      128.91     12.61 o 
   5  13  10       49.52       43.49     10.98 o 
  -5  14  10      215.75      220.87     13.73 o 
  -4  14  10      103.87       70.95     28.69 o 
  -3  14  10       14.79       10.90      2.12 o 
  -2  14  10      136.26      137.04      5.34 o 
  -1  14  10       13.95       15.70      2.30 o 
   0  14  10      225.90      237.08     10.14 o 
   1  14  10      128.78      125.93      5.78 o 
   2  14  10       10.56       10.74      2.71 o 
   3  14  10       42.28       40.29      5.56 o 
   4  14  10       39.29       36.96      6.03 o 
  -5  15  10      112.34      125.55     14.81 o 
  -4  15  10       49.77       42.06      4.48 o 
  -3  15  10       29.86       18.02      4.13 o 
  -2  15  10       27.77       25.00      3.39 o 
  -1  15  10       24.06       24.47      2.88 o 
   0  15  10       71.06       72.10      6.72 o 
   1  15  10       90.21       91.60      7.67 o 
   2  15  10       90.26       92.08      6.61 o 
   3  15  10        8.08        6.58      1.67 o 
   4  15  10       57.81       49.37     16.46 o 
  -5  16  10       15.02       16.54      3.49 o 
  -4  16  10       56.43       54.06      8.04 o 
  -3  16  10      125.54      129.18      6.65 o 
  -2  16  10       58.49       52.22      6.78 o 
  -1  16  10       18.17       20.42      2.28 o 
   0  16  10      409.24      394.99     13.59 o 
   1  16  10       39.53       31.41      3.75 o 
   2  16  10        4.94        6.05      2.30 o 
   3  16  10       51.09       45.88      6.18 o 
   4  16  10       21.94       28.36      7.38 o 
  -5  17  10      152.89      146.53      8.35 o 
  -4  17  10       58.03       48.57      6.82 o 
  -3  17  10        9.74        9.53      2.05 o 
  -2  17  10        8.15        8.55      2.41 o 
  -1  17  10       38.00       27.51      2.90 o 
   0  17  10       96.88       85.28      6.76 o 
   1  17  10      305.56      315.28     15.76 o 
   2  17  10       25.43       27.86      4.58 o 
   3  17  10       28.77       25.50      5.03 o 
   4  17  10        7.27        2.82      3.28 o 
  -5  18  10       15.72       10.86      6.01 o 
  -4  18  10       53.63       47.90      7.95 o 
  -3  18  10       33.84       29.18      4.72 o 
  -2  18  10        4.68        3.98      1.41 o 
  -1  18  10        3.95        4.13      1.09 o 
   0  18  10       31.97       32.38      4.89 o 
   1  18  10       56.10       53.21      6.74 o 
   2  18  10       11.11       12.88      3.26 o 
   3  18  10       26.98       33.02      6.96 o 
   4  18  10       91.26       76.35     24.25 o 
  -4  19  10       17.14        7.26      2.81 o 
  -3  19  10       19.45       14.68      3.65 o 
  -2  19  10        0.44        0.54      0.90 o 
  -1  19  10       69.55       72.75      5.88 o 
   0  19  10       20.57       17.05      3.15 o 
   1  19  10        9.00        9.87      1.50 o 
   2  19  10       72.01       84.38      7.71 o 
   3  19  10       40.71       34.81      8.92 o 
   4  19  10       67.40       74.75      8.19 o 
  -4  20  10      106.67      101.08     10.80 o 
  -3  20  10       61.55       45.23      7.62 o 
  -2  20  10       48.11       37.05      4.66 o 
  -1  20  10       41.69       36.34      3.67 o 
   0  20  10       19.42       17.40      4.58 o 
   1  20  10       95.20      102.95      9.84 o 
   2  20  10        1.88        3.78      1.48 o 
   3  20  10        2.36        4.33      1.98 o 
  -4  21  10       18.22       15.33      3.02 o 
  -3  21  10       11.10        4.62      4.01 o 
  -2  21  10       39.03       38.36      4.39 o 
  -1  21  10       82.91       87.15      7.68 o 
   0  21  10       19.32       17.66      3.10 o 
   1  21  10       52.52       46.84      4.80 o 
   2  21  10        3.38        2.77      1.68 o 
   3  21  10       17.17       16.14      3.70 o 
  -3  22  10       22.45       16.91      6.86 o 
  -2  22  10       84.59       81.95      8.23 o 
  -1  22  10       23.66       19.78      4.36 o 
   0  22  10        2.73        1.83      1.09 o 
   1  22  10      106.56      126.53      6.58 o 
   2  22  10       10.79        6.32      4.38 o 
   3  22  10        9.82        6.20      3.38 o 
  -3  23  10       39.82       28.54      7.78 o 
  -2  23  10       92.41       90.58     13.23 o 
  -1  23  10        1.88        2.43      1.48 o 
   0  23  10       11.90       10.65      2.51 o 
   1  23  10       32.52       26.41      5.55 o 
   2  23  10       23.05       18.91      8.09 o 
  -3  24  10        7.96        5.36      1.94 o 
  -2  24  10       52.72       44.91      7.64 o 
  -1  24  10       42.04       28.75      6.53 o 
   0  24  10       13.33       14.89      4.24 o 
   1  24  10        8.64        6.65      2.38 o 
   2  24  10        4.90        5.16      2.14 o 
  -2  25  10       51.76       48.33      9.68 o 
  -1  25  10        4.05        1.89      1.55 o 
   0  25  10       35.13       25.71      5.74 o 
   1  25  10        3.93        4.79      3.31 o 
  -1  26  10       81.84       79.13      9.31 o 
   0  26  10       22.04       14.95      2.98 o 
  -5   0  11       31.05       27.33      7.44 o 
  -4   0  11       11.43        6.58      2.20 o 
  -3   0  11      127.52      133.52     11.98 o 
  -2   0  11       33.18       28.28      5.87 o 
  -1   0  11       74.15       70.80      9.76 o 
   0   0  11       60.71       75.88      6.19 o 
   1   0  11       31.14       38.15      6.39 o 
   2   0  11       53.59       54.32     18.61 o 
   3   0  11       24.01       18.37      6.21 o 
   4   0  11      360.06      413.90    218.29 o 
  -5   1  11       65.60       63.06      7.52 o 
  -4   1  11       37.29       33.90      5.02 o 
  -3   1  11       71.11       72.70      6.74 o 
  -2   1  11       43.89       49.31      6.16 o 
  -1   1  11       12.03        6.82      2.21 o 
   0   1  11       41.96       46.66      6.36 o 
   1   1  11      109.64      129.15      5.71 o 
   2   1  11       26.87       23.93      5.26 o 
   3   1  11       24.47       27.08      7.29 o 
   4   1  11       50.00       64.42     11.99 o 
  -5   2  11       61.10       57.43      5.38 o 
  -4   2  11       43.47       48.54      5.88 o 
  -3   2  11       50.53       49.03      5.35 o 
  -2   2  11      320.19      336.67     10.44 o 
  -1   2  11       11.12       10.71      2.62 o 
   0   2  11       23.55       24.69      3.92 o 
   1   2  11       66.40       59.95      8.20 o 
   2   2  11        2.67        2.84      1.42 o 
   3   2  11       29.71       30.25      5.77 o 
   4   2  11       35.30       26.28      9.30 o 
  -5   3  11       30.46       32.41      6.27 o 
  -4   3  11      159.17      178.71      9.06 o 
  -3   3  11      227.91      250.20     13.72 o 
  -2   3  11        6.26        7.69      1.79 o 
  -1   3  11       20.23       20.38      2.92 o 
   0   3  11       41.05       39.61      5.31 o 
   1   3  11       32.34       30.63      5.16 o 
   2   3  11       23.70       23.07      6.42 o 
   3   3  11        1.34        2.12      1.60 o 
   4   3  11       54.89       62.46     11.06 o 
  -5   4  11      145.66      152.00      8.72 o 
  -4   4  11      145.56      155.30      7.06 o 
  -3   4  11       31.02       31.90      5.60 o 
  -2   4  11      127.76      131.99      6.01 o 
  -1   4  11       26.20       26.10      3.70 o 
   0   4  11       34.31       26.95      4.03 o 
   1   4  11       19.02       18.42      3.63 o 
   2   4  11       94.90      104.08      9.37 o 
   3   4  11      102.25      129.38     11.61 o 
   4   4  11       50.68       41.03      8.83 o 
  -5   5  11      178.90      191.94     11.22 o 
  -4   5  11       66.58       59.44      4.47 o 
  -3   5  11      222.25      245.66     12.70 o 
  -2   5  11      108.91      113.71      6.20 o 
  -1   5  11       23.59       27.23      3.61 o 
   0   5  11       76.76       75.89      5.03 o 
   1   5  11        3.76        7.59      2.15 o 
   2   5  11        5.77        8.40      3.46 o 
   3   5  11      130.93      141.73      9.34 o 
   4   5  11      112.15      105.60     14.47 o 
  -5   6  11       20.07       16.25      3.98 o 
  -4   6  11      101.40      100.33     12.12 o 
  -3   6  11      253.82      272.20     13.91 o 
  -2   6  11       22.49       21.42      2.34 o 
  -1   6  11      196.80      163.15     42.02 o 
   0   6  11       35.57       40.25      6.07 o 
   1   6  11        7.62        4.87      1.85 o 
   2   6  11        2.50        3.36      1.76 o 
   3   6  11       97.00       91.31     18.85 o 
   4   6  11       70.78       62.15      7.54 o 
  -5   7  11       40.80       33.59      4.87 o 
  -4   7  11       33.98       29.18      4.97 o 
  -3   7  11      108.85       99.68      7.38 o 
  -2   7  11      237.57      229.33      7.35 o 
  -1   7  11      479.59      500.08     17.30 o 
   0   7  11       24.32       32.57      5.00 o 
   1   7  11       17.02       12.18      3.88 o 
   2   7  11       36.02       31.83      7.23 o 
   3   7  11      115.33      134.91     17.84 o 
   4   7  11      199.51      195.64     15.72 o 
  -5   8  11       94.61       79.53      9.08 o 
  -4   8  11       19.77       21.11      4.11 o 
  -3   8  11      132.02       73.06     36.95 o 
  -2   8  11       60.58       59.84      7.12 o 
  -1   8  11      107.41      119.88      6.86 o 
   0   8  11        2.59        3.10      1.56 o 
   1   8  11       22.71       24.08      7.20 o 
   2   8  11       31.60       34.15      7.75 o 
   3   8  11      213.95      222.17     30.07 o 
   4   8  11      223.05      247.18     23.03 o 
  -5   9  11       18.80       13.75      3.13 o 
  -4   9  11       62.29       43.87     11.23 o 
  -3   9  11       76.99       27.77     22.26 o 
  -2   9  11      281.85      314.08     15.95 o 
  -1   9  11      113.98      123.72      7.28 o 
   0   9  11      108.84      105.53      5.57 o 
   1   9  11       60.39       58.12     10.72 o 
   2   9  11        5.55        6.56      3.67 o 
   3   9  11       47.82       41.96      8.56 o 
   4   9  11      151.57      175.41     11.57 o 
  -5  10  11        6.19        3.09      1.80 o 
  -4  10  11      112.54      110.00     12.70 o 
  -3  10  11      177.13      128.24     41.74 o 
  -2  10  11      163.93      172.08      8.39 o 
  -1  10  11       18.41       19.97      4.27 o 
   0  10  11       28.65       23.07      4.29 o 
   1  10  11      175.71      179.33     13.02 o 
   2  10  11       17.15       25.14      6.05 o 
   3  10  11       68.44       72.01     11.91 o 
   4  10  11      145.08      146.29      8.06 o 
  -5  11  11      136.29      125.26      7.40 o 
  -4  11  11       11.45       11.57      3.48 o 
  -3  11  11      165.55      166.82      9.27 o 
  -2  11  11      148.14      146.38      7.45 o 
  -1  11  11      116.15      121.73      6.99 o 
   0  11  11       19.68       19.76      4.28 o 
   1  11  11        1.46        3.02      1.47 o 
   2  11  11       53.21       50.56      5.72 o 
   3  11  11       29.00       23.26      6.56 o 
   4  11  11      129.00      137.45     11.66 o 
  -4  12  11       23.89       15.29      4.70 o 
  -3  12  11        9.31        6.81      1.72 o 
  -2  12  11       96.65       89.02      8.13 o 
  -1  12  11       21.76       20.97      4.36 o 
   0  12  11       28.25       20.82      4.64 o 
   1  12  11      199.02      201.32     11.65 o 
   2  12  11       80.53       83.99     11.43 o 
   3  12  11       10.95        9.97      3.44 o 
   4  12  11        5.08        3.59      3.26 o 
  -4  13  11      127.52      142.52      9.84 o 
  -3  13  11       57.63       51.63      6.61 o 
  -2  13  11       55.78       49.54      5.56 o 
  -1  13  11       27.79       19.77      4.00 o 
   0  13  11      230.31      227.42     13.39 o 
   1  13  11      300.27      183.97    122.70 o 
   2  13  11       15.10        7.28      4.21 o 
   3  13  11        4.33        3.39      1.80 o 
  -4  14  11      160.10      150.95      9.31 o 
  -3  14  11       90.76      100.93      8.36 o 
  -2  14  11      109.50      115.95      8.20 o 
  -1  14  11      144.27      143.11      6.46 o 
   0  14  11      155.26      150.12     11.75 o 
   1  14  11      267.30      283.39     14.25 o 
   2  14  11        5.94        5.07      1.72 o 
   3  14  11       15.88       12.76      4.09 o 
  -4  15  11      128.22      129.35      8.35 o 
  -3  15  11       40.62       38.16      5.77 o 
  -2  15  11       30.30       15.45      5.71 o 
  -1  15  11       75.53       66.97      6.47 o 
   0  15  11       58.62       60.56      7.52 o 
   1  15  11       25.28       23.06      5.24 o 
   2  15  11        1.14        0.32      1.63 o 
   3  15  11       64.91       66.46      5.74 o 
  -4  16  11       50.20       47.60      6.63 o 
  -3  16  11        9.54        9.52      3.23 o 
  -2  16  11       38.02       27.60      5.47 o 
  -1  16  11       18.64       18.76      3.66 o 
   0  16  11        5.18        4.35      1.49 o 
   1  16  11      330.90      338.97     13.60 o 
   2  16  11      103.83      112.40     12.95 o 
   3  16  11       52.48       42.90      7.72 o 
  -3  17  11       31.99       19.15      3.90 o 
  -2  17  11       51.56       39.49      7.09 o 
  -1  17  11       74.10       78.99      7.12 o 
   0  17  11       18.04       16.78      3.68 o 
   1  17  11       70.41       80.34      8.68 o 
   2  17  11       62.11       66.78      8.33 o 
  -3  18  11       44.13       28.67      6.35 o 
  -2  18  11       16.35       14.66      4.34 o 
  -1  18  11       22.00       22.30      4.65 o 
   0  18  11       80.82       75.44     10.19 o 
   1  18  11      134.53      143.76      8.61 o 
   2  18  11        8.22        9.64      3.20 o 
  -3  19  11       89.59       97.19     20.67 o 
  -2  19  11        0.87        1.62      1.40 o 
  -1  19  11       24.66       18.55      4.35 o 
   0  19  11       58.06       46.53      6.48 o 
   1  19  11       73.46       67.11      6.85 o 
   2  19  11       19.90       20.55      4.00 o 
  -2  20  11       13.28       11.21      2.91 o 
  -1  20  11       78.62       76.81      6.50 o 
   0  20  11       23.33       16.95      3.18 o 
   1  20  11       17.95       19.17      2.82 o 
  -2  21  11        7.21        2.36      1.61 o 
  -1  21  11       15.08        9.85      3.66 o 
   0  21  11       47.75       47.43      3.34 o 
   1  21  11       86.95       94.27      9.67 o 
  -4   0  12       11.42       13.61      6.28 o 
  -3   0  12        6.51       10.36      3.99 o 
  -2   0  12        0.01        2.00      2.42 o 
  -1   0  12       54.24       58.59      9.55 o 
   0   0  12        2.74        2.58      3.16 o 
   1   0  12       96.15       28.54     51.79 o 
   2   0  12       29.02       42.42     15.00 o 
   3   0  12       34.15       38.10     12.89 o 
  -4   1  12       71.72       62.86      6.94 o 
  -3   1  12       29.68       28.33      5.32 o 
  -2   1  12       11.39        5.86      1.82 o 
  -1   1  12       42.47       15.21     10.38 o 
   0   1  12       12.15       12.21      1.72 o 
   1   1  12       31.28       27.30      5.42 o 
   2   1  12       48.00       33.17      7.78 o 
   3   1  12       49.46       46.93      8.68 o 
  -4   2  12       35.47       37.35      5.87 o 
  -3   2  12       34.15       36.53      6.19 o 
  -2   2  12       31.10       33.18      4.37 o 
  -1   2  12       14.35       14.82      2.77 o 
   0   2  12        1.23        0.20      0.86 o 
   1   2  12       90.05       84.67      8.87 o 
   2   2  12       22.94       20.79      6.73 o 
   3   2  12       34.13       27.60      8.00 o 
  -4   3  12       66.06       56.67      6.53 o 
  -3   3  12       37.16       41.62      5.81 o 
  -2   3  12       83.31       87.79      7.78 o 
  -1   3  12      157.17      169.39      8.80 o 
   0   3  12       89.57       98.29      9.70 o 
   1   3  12        5.22        4.95      1.45 o 
   2   3  12       37.35       36.12      9.46 o 
   3   3  12       18.01       17.22      4.34 o 
  -4   4  12       24.83       14.18      3.25 o 
  -3   4  12       25.84       32.43      5.76 o 
  -2   4  12        5.30        5.06      1.45 o 
  -1   4  12       38.35       42.32      5.03 o 
   0   4  12        2.98        4.04      1.18 o 
   1   4  12       11.74       12.37      3.74 o 
   2   4  12        6.03        6.81      4.01 o 
   3   4  12      113.64      111.95     15.27 o 
  -4   5  12      181.67      173.39      7.98 o 
  -3   5  12       29.73       13.91      7.84 o 
  -2   5  12       42.98       45.79      6.36 o 
  -1   5  12        3.92        4.52      1.41 o 
   0   5  12       40.40       36.25      6.04 o 
   1   5  12       16.35       12.78      4.41 o 
   2   5  12      125.43      156.96     21.65 o 
   3   5  12       14.94       17.04      4.97 o 
  -4   6  12        3.91        4.45      1.58 o 
  -3   6  12       60.88       58.43      6.58 o 
  -2   6  12      221.88      231.85      9.20 o 
  -1   6  12       69.72       66.01      5.90 o 
   0   6  12       51.33       48.63      7.24 o 
   1   6  12       20.72       15.93      4.73 o 
   2   6  12      135.95      151.33     11.53 o 
   3   6  12      119.45      137.71      9.88 o 
  -3   7  12       44.57       38.90      6.00 o 
  -2   7  12        3.34        5.64      1.28 o 
  -1   7  12      102.88      120.36      7.92 o 
   0   7  12        7.17        4.60      1.54 o 
   1   7  12       25.00       32.21      6.90 o 
   2   7  12       40.43       24.62     10.00 o 
  -3   8  12       82.21       76.87      9.43 o 
  -2   8  12      182.29      198.72     10.42 o 
  -1   8  12      121.85      129.18      5.71 o 
   0   8  12        1.14        1.97      2.29 o 
   1   8  12       85.22       83.54     13.26 o 
   2   8  12        0.08        2.46      1.79 o 
  -3   9  12       45.79       40.28      6.01 o 
  -2   9  12        5.58        4.08      1.86 o 
  -1   9  12       14.53        6.82      4.81 o 
   0   9  12       27.14       28.07      6.49 o 
   1   9  12       49.25       63.64      6.67 o 
   2   9  12       28.22       20.74     12.04 o 
  -3  10  12        1.12        2.86      1.55 o 
  -2  10  12       67.61       56.36      7.60 o 
  -1  10  12        2.40        2.13      1.85 o 
   0  10  12        5.27        2.96      2.08 o 
   1  10  12       97.16       83.89     15.71 o 
   2  10  12      212.15      261.43     16.48 o 
  -3  11  12       94.41       88.73      7.86 o 
  -2  11  12       11.90       10.07      2.72 o 
  -1  11  12      172.76      174.33     11.54 o 
   0  11  12      156.64      160.83     14.29 o 
   1  11  12       75.66       66.68     10.92 o 
   2  11  12      200.60      245.85     16.97 o 
  -3  12  12      247.06      248.89     12.89 o 
  -2  12  12        5.42        3.05      1.71 o 
  -1  12  12      187.03      192.01     10.11 o 
   0  12  12       17.09       15.03      5.01 o 
   1  12  12       28.88       20.94      5.15 o 
   2  12  12       10.46       14.74      4.32 o 
  -2  13  12       41.96       28.49      4.82 o 
  -1  13  12       13.38        4.73      1.92 o 
   0  13  12      346.00      364.15     18.44 o 
   1  13  12       19.48       13.46      4.68 o 
  -2  14  12        7.13        5.15      1.94 o 
  -1  14  12       54.73       53.42      4.04 o 
   0  14  12       12.94       13.02      3.73 o 
   1  14  12      147.15      171.81      9.75 o 
  -1  15  12       50.96       53.36      3.81 o 
   0  15  12      220.05      225.65     10.84 o 
  -1   0  13       22.14        8.21      6.54 o 
                                                 
